# Supplementary material for: Species limits within the widespread Amazonian treefrog Dendropsophus parviceps with descriptions of two new species (Anura, Hylidae)
Source: Zookeys. 2018 Jan 8;(726):25–77. doi: 10.3897/zookeys.726.13864 (PMC5806487; doi:10.3897/zookeys.726.13864)
Supplement: XML Treatment for Dendropsophus parviceps [file zookeys.726.13864-treatment1.xml]

<!DOCTYPE tp:taxon-treatment
  PUBLIC "-//TaxonX//DTD Taxonomic Treatment Publishing DTD v0 20100105//EN" "tax-treatment-NSO.dtd">
<tp:taxon-treatment xmlns:tp="http://www.plazi.org/taxpub"><tp:treatment-meta><kwd-group><label>Taxon classification</label><kwd><named-content xmlns:xlink="http://www.w3.org/1999/xlink" content-type="kingdom">Animalia</named-content></kwd><kwd><named-content xmlns:xlink="http://www.w3.org/1999/xlink" content-type="order">Anura</named-content></kwd><kwd><named-content xmlns:xlink="http://www.w3.org/1999/xlink" content-type="family">Hylidae</named-content></kwd></kwd-group><mixed-citation publication-type="journal"><person-group><name><surname>Rivadeneira</surname><given-names>C. Daniel</given-names></name><name><surname>Venegas</surname><given-names>Pablo J.</given-names></name><name><surname>Ron</surname><given-names>Santiago R.</given-names></name></person-group><article-title>Species limits within the widespread Amazonian treefrog <italic><tp:taxon-name><tp:taxon-name-part taxon-name-part-type="genus" reg="Dendropsophus">Dendropsophus</tp:taxon-name-part> <tp:taxon-name-part taxon-name-part-type="species" reg="parviceps">parviceps</tp:taxon-name-part></tp:taxon-name></italic> with descriptions of two new species (<tp:taxon-name><tp:taxon-name-part taxon-name-part-type="order">Anura</tp:taxon-name-part></tp:taxon-name>, <tp:taxon-name><tp:taxon-name-part taxon-name-part-type="family">Hylidae</tp:taxon-name-part></tp:taxon-name>)</article-title><source>Zookeys</source><day>8</day><month>1</month><year>2018</year><volume>2018</volume><issue>726</issue><fpage>25</fpage><lpage>77</lpage><pub-id pub-id-type="doi">10.3897/zookeys.726.13864</pub-id></mixed-citation></tp:treatment-meta><tp:nomenclature><tp:taxon-name>
              <tp:taxon-name-part taxon-name-part-type="genus" reg="Dendropsophus">Dendropsophus</tp:taxon-name-part>
              <tp:taxon-name-part taxon-name-part-type="species" reg="parviceps">parviceps</tp:taxon-name-part>
            </tp:taxon-name><tp:taxon-authority>(Boulenger, 1882)</tp:taxon-authority><xref ref-type="fig" rid="F1">Figs 1</xref><xref ref-type="fig" rid="F6">, 6</xref><xref ref-type="fig" rid="F7">, 7A</xref><xref ref-type="fig" rid="F8">, 8</xref><tp:nomenclature-citation-list><tp:nomenclature-citation><tp:taxon-name>
                  <tp:taxon-name-part taxon-name-part-type="genus" reg="Hyla">Hyla</tp:taxon-name-part> <tp:taxon-name-part taxon-name-part-type="species" reg="parviceps">parviceps</tp:taxon-name-part></tp:taxon-name><comment>Boulenger, 1882: 393. Holotype BMNH 1947.2.13.51, an adult female from “Sarayacu”, Pastaza Province, Ecuador.</comment></tp:nomenclature-citation><tp:nomenclature-citation><tp:taxon-name>
                  <tp:taxon-name-part taxon-name-part-type="genus" reg="Hyla">Hyla</tp:taxon-name-part> <tp:taxon-name-part taxon-name-part-type="species" reg="parviceps">parviceps</tp:taxon-name-part></tp:taxon-name><comment>– <xref ref-type="bibr" rid="B25">Duellman and Crump 1974</xref>: 19; <xref ref-type="bibr" rid="B22">Duellman 1978</xref>: 156.</comment></tp:nomenclature-citation><tp:nomenclature-citation><tp:taxon-name>
                  <tp:taxon-name-part taxon-name-part-type="genus" reg="Dendropsophus">Dendropsophus</tp:taxon-name-part> <tp:taxon-name-part taxon-name-part-type="species" reg="parviceps">parviceps</tp:taxon-name-part></tp:taxon-name><comment>– <xref ref-type="bibr" rid="B30">Faivovich et al. 2005</xref>: 93.</comment></tp:nomenclature-citation></tp:nomenclature-citation-list></tp:nomenclature><tp:treatment-sec sec-type="diagnosis" id="SECID0ELUBG"><title>Diagnosis.</title><p>Throughout the species account, coloration refers to preserved specimens unless otherwise noted. <italic><tp:taxon-name><tp:taxon-name-part taxon-name-part-type="genus" reg="Dendropsophus">Dendropsophus</tp:taxon-name-part> <tp:taxon-name-part taxon-name-part-type="species" reg="parviceps">parviceps</tp:taxon-name-part></tp:taxon-name></italic> is characterized by: (1) small size, mean <abbrev xmlns:xlink="http://www.w3.org/1999/xlink" xlink:title="snout-vent length" id="ABBRID0E3UBG" xlink:type="simple">SVL</abbrev> 16.4 mm in males (range 14.3–18.7; <italic>n</italic> = 65), 22.5 mm in females (range 20.3–24.4; <italic>n</italic> = 30); (2) throat sexually dimorphic, dark flecks posteriorly in males vs. white blotch with two or three longitudinal stripes or without stripes posteriorly in females (Fig. <xref ref-type="fig" rid="F8">8</xref>); (3) snout truncate in dorsal and lateral views, slightly inclined posteroventrally in lateral view; (4) nostrils slightly prominent; (5) tympanum visible, concealed posterodorsally, tympanic membrane differentiated and annulus evident; (6) conical tubercles on upper eyelid absent; (7) thoracic fold absent; (8) ulnar tubercles and outer tarsal tubercles indistinct; (9) axillary membrane present; (10) skin on dorsal surfaces smooth with scattered small tubercles; skin on chest areolate; skin on belly, posterior surfaces of thighs, and subcloacal area coarsely areolate; skin on throat and other surfaces smooth; (11) dark brown markings on dorsum (Fig. <xref ref-type="fig" rid="F8">8</xref>); (12) thenar tubercle is distinct; (13) hand webbing formula II1<sup>1/2</sup>–2III2-–2-IV, feet webbing formula I1-−2-II1-−2-III1-–2IV2−1-V; (14) in life, dorsal surfaces brown, tan or grayish tan; (15) orange to amber blotch on the proximal ventral surface of shanks and under arms, from the axillae to near the elbow, in life (white to creamy white in preservative); <!--PageBreak--><!--PageBreak--><!--PageBreak--><!--PageBreak--><!--PageBreak-->(16) one suborbital white bar present both in life and preservative; (17) thighs are black to dark brown with two or three white spots on the anterodorsal surfaces both in life and preservative; (18) iris in life is creamy white to reddish brown with brow or dark brown reticulations.</p></tp:treatment-sec><tp:treatment-sec sec-type="comparisons" id="SECID0EUVBG"><title>Comparisons with other species.</title><p>
              <italic><tp:taxon-name><tp:taxon-name-part taxon-name-part-type="genus" reg="Dendropsophus">Dendropsophus</tp:taxon-name-part> <tp:taxon-name-part taxon-name-part-type="species" reg="parviceps">parviceps</tp:taxon-name-part></tp:taxon-name></italic> is most similar to <italic><tp:taxon-name><tp:taxon-name-part taxon-name-part-type="genus" reg="Dendropsophus">D.</tp:taxon-name-part> <tp:taxon-name-part taxon-name-part-type="species" reg="kamagarini">kamagarini</tp:taxon-name-part></tp:taxon-name></italic> sp. n. and <italic><tp:taxon-name><tp:taxon-name-part taxon-name-part-type="genus" reg="Dendropsophus">D.</tp:taxon-name-part> <tp:taxon-name-part taxon-name-part-type="species" reg="kubricki">kubricki</tp:taxon-name-part></tp:taxon-name></italic> sp. n. The three species differ from other species of the <italic><tp:taxon-name><tp:taxon-name-part taxon-name-part-type="genus" reg="Dendropsophus">D.</tp:taxon-name-part> <tp:taxon-name-part taxon-name-part-type="species" reg="parviceps">parviceps</tp:taxon-name-part></tp:taxon-name></italic> group <italic>sensu</italic> <xref ref-type="bibr" rid="B35">Fouquet et al. 2015</xref> (characters of other species of the group in parenthesis) by lacking dorsolateral light stripes [present in <italic><tp:taxon-name><tp:taxon-name-part taxon-name-part-type="genus" reg="Dendropsophus">D.</tp:taxon-name-part> <tp:taxon-name-part taxon-name-part-type="species" reg="bokermanni">bokermanni</tp:taxon-name-part></tp:taxon-name></italic> (from <xref ref-type="bibr" rid="B39">Goin 1960</xref>) and in <italic><tp:taxon-name><tp:taxon-name-part taxon-name-part-type="genus" reg="Dendropsophus">D.</tp:taxon-name-part> <tp:taxon-name-part taxon-name-part-type="species" reg="brevifrons">brevifrons</tp:taxon-name-part></tp:taxon-name></italic> (see <xref ref-type="bibr" rid="B25">Duellman and Crump 1974</xref> and <xref ref-type="bibr" rid="B69">Read and Ron 2011</xref>)] and having, in life, an orange or amber blotch on the proximal ventral surface of shanks and under arms, from the axillae to near the elbow [absent in <italic><tp:taxon-name><tp:taxon-name-part taxon-name-part-type="genus" reg="Dendropsophus">D.</tp:taxon-name-part> <tp:taxon-name-part taxon-name-part-type="species" reg="bokermanni">bokermanni</tp:taxon-name-part></tp:taxon-name></italic> (<xref ref-type="bibr" rid="B39">Goin 1960</xref>; <xref ref-type="bibr" rid="B25">Duellman and Crump 1974</xref>), in <italic><tp:taxon-name><tp:taxon-name-part taxon-name-part-type="genus" reg="Dendropsophus">D.</tp:taxon-name-part> <tp:taxon-name-part taxon-name-part-type="species" reg="brevifrons">brevifrons</tp:taxon-name-part></tp:taxon-name></italic> (<xref ref-type="bibr" rid="B25">Duellman and Crump 1974</xref>), in <italic><tp:taxon-name><tp:taxon-name-part taxon-name-part-type="genus" reg="Dendropsophus">D.</tp:taxon-name-part> <tp:taxon-name-part taxon-name-part-type="species" reg="counani">counani</tp:taxon-name-part></tp:taxon-name></italic> (<xref ref-type="bibr" rid="B35">Fouquet et al. 2015</xref>), in <italic><tp:taxon-name><tp:taxon-name-part taxon-name-part-type="genus" reg="Dendropsophus">D.</tp:taxon-name-part> <tp:taxon-name-part taxon-name-part-type="species" reg="frosti">frosti</tp:taxon-name-part></tp:taxon-name></italic> (<xref ref-type="bibr" rid="B62">Motta et al. 2012</xref>) and in <italic><tp:taxon-name><tp:taxon-name-part taxon-name-part-type="genus" reg="Dendropsophus">D.</tp:taxon-name-part> <tp:taxon-name-part taxon-name-part-type="species" reg="koechlini">koechlini</tp:taxon-name-part></tp:taxon-name></italic> (<xref ref-type="bibr" rid="B26">Duellman and Trueb 1989</xref>)]. <italic><tp:taxon-name><tp:taxon-name-part taxon-name-part-type="genus" reg="Dendropsophus">Dendropsophus</tp:taxon-name-part> <tp:taxon-name-part taxon-name-part-type="species" reg="parviceps">parviceps</tp:taxon-name-part></tp:taxon-name></italic> is also similar to <italic><tp:taxon-name><tp:taxon-name-part taxon-name-part-type="genus" reg="Dendropsophus">D.</tp:taxon-name-part> <tp:taxon-name-part taxon-name-part-type="species" reg="pauiniensis">pauiniensis</tp:taxon-name-part></tp:taxon-name></italic> (Heyer, 1977), but it can be distinguished by the presence of an orange or amber blotch on the proximal ventral surfaces of shanks in life (absent in <italic><tp:taxon-name><tp:taxon-name-part taxon-name-part-type="genus" reg="Dendropsophus">D.</tp:taxon-name-part> <tp:taxon-name-part taxon-name-part-type="species" reg="pauiniensis">pauiniensis</tp:taxon-name-part></tp:taxon-name></italic>).</p><p>
              <italic><tp:taxon-name><tp:taxon-name-part taxon-name-part-type="genus" reg="Dendropsophus">Dendropsophus</tp:taxon-name-part> <tp:taxon-name-part taxon-name-part-type="species" reg="parviceps">parviceps</tp:taxon-name-part></tp:taxon-name></italic>, <italic><tp:taxon-name><tp:taxon-name-part taxon-name-part-type="genus" reg="Dendropsophus">D.</tp:taxon-name-part> <tp:taxon-name-part taxon-name-part-type="species" reg="kamagarini">kamagarini</tp:taxon-name-part></tp:taxon-name></italic> sp. n., and <italic><tp:taxon-name><tp:taxon-name-part taxon-name-part-type="genus" reg="Dendropsophus">D.</tp:taxon-name-part> <tp:taxon-name-part taxon-name-part-type="species" reg="kubricki">kubricki</tp:taxon-name-part></tp:taxon-name></italic> sp. n. further differ from species of the <italic><tp:taxon-name><tp:taxon-name-part taxon-name-part-type="genus" reg="Dendropsophus">D.</tp:taxon-name-part> <tp:taxon-name-part taxon-name-part-type="species" reg="parviceps">parviceps</tp:taxon-name-part></tp:taxon-name></italic> group (traits of other species of the <italic><tp:taxon-name><tp:taxon-name-part taxon-name-part-type="genus" reg="Dendropsophus">D.</tp:taxon-name-part> <tp:taxon-name-part taxon-name-part-type="species" reg="parviceps">parviceps</tp:taxon-name-part></tp:taxon-name></italic> group in parenthesis) as follows: from <italic><tp:taxon-name><tp:taxon-name-part taxon-name-part-type="genus" reg="Dendropsophus">D.</tp:taxon-name-part> <tp:taxon-name-part taxon-name-part-type="species" reg="koechlini">koechlini</tp:taxon-name-part></tp:taxon-name></italic> by having a white chest both in life and preserved [white with black flecks both in life and preserved (see <xref ref-type="bibr" rid="B26">Duellman and Trueb 1989</xref>)]; from <italic><tp:taxon-name><tp:taxon-name-part taxon-name-part-type="genus" reg="Dendropsophus">D.</tp:taxon-name-part> <tp:taxon-name-part taxon-name-part-type="species" reg="bokermanni">bokermanni</tp:taxon-name-part></tp:taxon-name></italic>, <italic><tp:taxon-name><tp:taxon-name-part taxon-name-part-type="genus" reg="Dendropsophus">D.</tp:taxon-name-part> <tp:taxon-name-part taxon-name-part-type="species" reg="brevifrons">brevifrons</tp:taxon-name-part></tp:taxon-name></italic>, <italic><tp:taxon-name><tp:taxon-name-part taxon-name-part-type="genus" reg="Dendropsophus">D.</tp:taxon-name-part> <tp:taxon-name-part taxon-name-part-type="species" reg="counani">counani</tp:taxon-name-part></tp:taxon-name></italic>, and <italic><tp:taxon-name><tp:taxon-name-part taxon-name-part-type="genus" reg="Dendropsophus">D.</tp:taxon-name-part> <tp:taxon-name-part taxon-name-part-type="species" reg="frosti">frosti</tp:taxon-name-part></tp:taxon-name></italic> by having a mottled ventral coloration both in life and preserved [plain coloration both in life and preserved in <italic><tp:taxon-name><tp:taxon-name-part taxon-name-part-type="genus" reg="Dendropsophus">D.</tp:taxon-name-part> <tp:taxon-name-part taxon-name-part-type="species" reg="bokermanni">bokermanni</tp:taxon-name-part></tp:taxon-name></italic> (from <xref ref-type="bibr" rid="B39">Goin 1960</xref>), in <italic><tp:taxon-name><tp:taxon-name-part taxon-name-part-type="genus" reg="Dendropsophus">D.</tp:taxon-name-part> <tp:taxon-name-part taxon-name-part-type="species" reg="brevifrons">brevifrons</tp:taxon-name-part></tp:taxon-name></italic> (from <xref ref-type="bibr" rid="B25">Duellman and Crump 1974</xref>), in <italic><tp:taxon-name><tp:taxon-name-part taxon-name-part-type="genus" reg="Dendropsophus">D.</tp:taxon-name-part> <tp:taxon-name-part taxon-name-part-type="species" reg="counani">counani</tp:taxon-name-part></tp:taxon-name></italic> (from <xref ref-type="bibr" rid="B35">Fouquet et al. 2015</xref>), and in <italic><tp:taxon-name><tp:taxon-name-part taxon-name-part-type="genus" reg="Dendropsophus">D.</tp:taxon-name-part> <tp:taxon-name-part taxon-name-part-type="species" reg="frosti">frosti</tp:taxon-name-part></tp:taxon-name></italic> (from <xref ref-type="bibr" rid="B62">Motta et al. 2012</xref>)]; from <italic><tp:taxon-name><tp:taxon-name-part taxon-name-part-type="genus" reg="Dendropsophus">D.</tp:taxon-name-part> <tp:taxon-name-part taxon-name-part-type="species" reg="bokermanni">bokermanni</tp:taxon-name-part></tp:taxon-name></italic>, <italic><tp:taxon-name><tp:taxon-name-part taxon-name-part-type="genus" reg="Dendropsophus">D.</tp:taxon-name-part> <tp:taxon-name-part taxon-name-part-type="species" reg="brevifrons">brevifrons</tp:taxon-name-part></tp:taxon-name></italic>, and <italic><tp:taxon-name><tp:taxon-name-part taxon-name-part-type="genus" reg="Dendropsophus">D.</tp:taxon-name-part> <tp:taxon-name-part taxon-name-part-type="species" reg="counani">counani</tp:taxon-name-part></tp:taxon-name></italic> by having a single suborbital bar [two suborbital bars (data of <italic><tp:taxon-name><tp:taxon-name-part taxon-name-part-type="genus" reg="Dendropsophus">D.</tp:taxon-name-part> <tp:taxon-name-part taxon-name-part-type="species" reg="bokermanni">bokermanni</tp:taxon-name-part></tp:taxon-name></italic> and <italic><tp:taxon-name><tp:taxon-name-part taxon-name-part-type="genus" reg="Dendropsophus">D.</tp:taxon-name-part> <tp:taxon-name-part taxon-name-part-type="species" reg="brevifrons">brevifrons</tp:taxon-name-part></tp:taxon-name></italic> from <xref ref-type="bibr" rid="B25">Duellman and Crump 1974</xref>, and of <italic><tp:taxon-name><tp:taxon-name-part taxon-name-part-type="genus" reg="Dendropsophus">D.</tp:taxon-name-part> <tp:taxon-name-part taxon-name-part-type="species" reg="counani">counani</tp:taxon-name-part></tp:taxon-name></italic> from <xref ref-type="bibr" rid="B35">Fouquet et al. 2015</xref>)] and two or three white spots on the anterior dorsal surfaces of the black thighs in life [cream or yellow spots in life (data of <italic><tp:taxon-name><tp:taxon-name-part taxon-name-part-type="genus" reg="Dendropsophus">D.</tp:taxon-name-part> <tp:taxon-name-part taxon-name-part-type="species" reg="bokermanni">bokermanni</tp:taxon-name-part></tp:taxon-name></italic> and <italic><tp:taxon-name><tp:taxon-name-part taxon-name-part-type="genus" reg="Dendropsophus">D.</tp:taxon-name-part> <tp:taxon-name-part taxon-name-part-type="species" reg="brevifrons">brevifrons</tp:taxon-name-part></tp:taxon-name></italic> from <xref ref-type="bibr" rid="B25">Duellman and Crump 1974</xref>, and of <italic><tp:taxon-name><tp:taxon-name-part taxon-name-part-type="genus" reg="Dendropsophus">D.</tp:taxon-name-part> <tp:taxon-name-part taxon-name-part-type="species" reg="counani">counani</tp:taxon-name-part></tp:taxon-name></italic> from <xref ref-type="bibr" rid="B35">Fouquet et al. 2015</xref>)]. The absence of canthal and rostral stripes also differentiates <italic><tp:taxon-name><tp:taxon-name-part taxon-name-part-type="genus" reg="Dendropsophus">D.</tp:taxon-name-part> <tp:taxon-name-part taxon-name-part-type="species" reg="parviceps">parviceps</tp:taxon-name-part></tp:taxon-name></italic>, <italic><tp:taxon-name><tp:taxon-name-part taxon-name-part-type="genus" reg="Dendropsophus">D.</tp:taxon-name-part> <tp:taxon-name-part taxon-name-part-type="species" reg="kamagarini">kamagarini</tp:taxon-name-part></tp:taxon-name></italic> sp. n., and <italic><tp:taxon-name><tp:taxon-name-part taxon-name-part-type="genus" reg="Dendropsophus">D.</tp:taxon-name-part> <tp:taxon-name-part taxon-name-part-type="species" reg="kubricki">kubricki</tp:taxon-name-part></tp:taxon-name></italic> sp. n. from <italic><tp:taxon-name><tp:taxon-name-part taxon-name-part-type="genus" reg="Dendropsophus">D.</tp:taxon-name-part> <tp:taxon-name-part taxon-name-part-type="species" reg="bokermanni">bokermanni</tp:taxon-name-part></tp:taxon-name></italic>, <italic><tp:taxon-name><tp:taxon-name-part taxon-name-part-type="genus" reg="Dendropsophus">D.</tp:taxon-name-part> <tp:taxon-name-part taxon-name-part-type="species" reg="brevifrons">brevifrons</tp:taxon-name-part></tp:taxon-name></italic>, <italic><tp:taxon-name><tp:taxon-name-part taxon-name-part-type="genus" reg="Dendropsophus">D.</tp:taxon-name-part> <tp:taxon-name-part taxon-name-part-type="species" reg="frosti">frosti</tp:taxon-name-part></tp:taxon-name></italic>, and <italic><tp:taxon-name><tp:taxon-name-part taxon-name-part-type="genus" reg="Dendropsophus">D.</tp:taxon-name-part> <tp:taxon-name-part taxon-name-part-type="species" reg="koechlini">koechlini</tp:taxon-name-part></tp:taxon-name></italic> [both stripes present in <italic><tp:taxon-name><tp:taxon-name-part taxon-name-part-type="genus" reg="Dendropsophus">D.</tp:taxon-name-part> <tp:taxon-name-part taxon-name-part-type="species" reg="bokermanni">bokermanni</tp:taxon-name-part></tp:taxon-name></italic> and <italic><tp:taxon-name><tp:taxon-name-part taxon-name-part-type="genus" reg="Dendropsophus">D.</tp:taxon-name-part> <tp:taxon-name-part taxon-name-part-type="species" reg="brevifrons">brevifrons</tp:taxon-name-part></tp:taxon-name></italic> (data of both species from <xref ref-type="bibr" rid="B25">Duellman and Crump 1974</xref>), canthal stripes in <italic><tp:taxon-name><tp:taxon-name-part taxon-name-part-type="genus" reg="Dendropsophus">D.</tp:taxon-name-part> <tp:taxon-name-part taxon-name-part-type="species" reg="frosti">frosti</tp:taxon-name-part></tp:taxon-name></italic> (see <xref ref-type="bibr" rid="B62">Motta et al. 2012</xref>), and rostral stripes in <italic><tp:taxon-name><tp:taxon-name-part taxon-name-part-type="genus" reg="Dendropsophus">D.</tp:taxon-name-part> <tp:taxon-name-part taxon-name-part-type="species" reg="koechlini">koechlini</tp:taxon-name-part></tp:taxon-name></italic> (see <xref ref-type="bibr" rid="B26">Duellman and Trueb 1989</xref>)].</p><p>
              <italic><tp:taxon-name><tp:taxon-name-part taxon-name-part-type="genus" reg="Dendropsophus">Dendropsophus</tp:taxon-name-part> <tp:taxon-name-part taxon-name-part-type="species" reg="parviceps">parviceps</tp:taxon-name-part></tp:taxon-name></italic> differs from both new species by the absence of tubercles on the upper of eyelid (present). <italic><tp:taxon-name><tp:taxon-name-part taxon-name-part-type="genus" reg="Dendropsophus">Dendropsophus</tp:taxon-name-part> <tp:taxon-name-part taxon-name-part-type="species" reg="parviceps">parviceps</tp:taxon-name-part></tp:taxon-name></italic> also differs from <italic><tp:taxon-name><tp:taxon-name-part taxon-name-part-type="genus" reg="Dendropsophus">D.</tp:taxon-name-part> <tp:taxon-name-part taxon-name-part-type="species" reg="kamagarini">kamagarini</tp:taxon-name-part></tp:taxon-name></italic> sp. n. and <italic><tp:taxon-name><tp:taxon-name-part taxon-name-part-type="genus" reg="Dendropsophus">D.</tp:taxon-name-part> <tp:taxon-name-part taxon-name-part-type="species" reg="kubricki">kubricki</tp:taxon-name-part></tp:taxon-name></italic> sp. n. by having translucent gray on the ventral surface of the thighs with dark brown flecks posteriorly in males, in life (black posteriorly in males, in life, in <italic><tp:taxon-name><tp:taxon-name-part taxon-name-part-type="genus" reg="Dendropsophus">D.</tp:taxon-name-part> <tp:taxon-name-part taxon-name-part-type="species" reg="kamagarini">kamagarini</tp:taxon-name-part></tp:taxon-name></italic> sp. n. and in <italic><tp:taxon-name><tp:taxon-name-part taxon-name-part-type="genus" reg="Dendropsophus">D.</tp:taxon-name-part> <tp:taxon-name-part taxon-name-part-type="species" reg="kubricki">kubricki</tp:taxon-name-part></tp:taxon-name></italic> sp. n.).</p></tp:treatment-sec><tp:treatment-sec sec-type="variation" id="SECID0ELLAI"><title>Variation.</title><p>Morphometric variation is shown in Table <xref ref-type="table" rid="T3">3</xref>. Variation in dorsal and ventral coloration of preserved specimens is depicted on Figure <xref ref-type="fig" rid="F8">8</xref>. Dorsal coloration <!--PageBreak--> varies from brown (e.g., <named-content xmlns:xlink="http://www.w3.org/1999/xlink" content-type="dwc:institutional_code" xlink:type="simple">QCAZ</named-content> 52026, 52816) to dark brown (e.g., <named-content xmlns:xlink="http://www.w3.org/1999/xlink" content-type="dwc:institutional_code" xlink:type="simple">QCAZ</named-content> 52755, <named-content xmlns:xlink="http://www.w3.org/1999/xlink" content-type="dwc:institutional_code" xlink:type="simple">CORBIDI</named-content> 1059), gray (e.g., <named-content xmlns:xlink="http://www.w3.org/1999/xlink" content-type="dwc:institutional_code" xlink:type="simple">QCAZ</named-content> 52017), grayish tan (e.g., <named-content xmlns:xlink="http://www.w3.org/1999/xlink" content-type="dwc:institutional_code" xlink:type="simple">QCAZ</named-content> 44441, 51230), or grayish brown (e.g., <named-content xmlns:xlink="http://www.w3.org/1999/xlink" content-type="dwc:institutional_code" xlink:type="simple">QCAZ</named-content> 44736, 52026) with dark brown markings with varying shapes (Fig. <xref ref-type="fig" rid="F8">8</xref>). The specimens with gray, grayish tan, and grayish brown coloration have scattered iridophores. The dorsum is smooth (e.g., <named-content xmlns:xlink="http://www.w3.org/1999/xlink" content-type="dwc:institutional_code" xlink:type="simple">QCAZ</named-content> 51108, 52755), but some specimens have scattered small tubercles (e.g., <named-content xmlns:xlink="http://www.w3.org/1999/xlink" content-type="dwc:institutional_code" xlink:type="simple">QCAZ</named-content> 53181, <named-content xmlns:xlink="http://www.w3.org/1999/xlink" content-type="dwc:institutional_code" xlink:type="simple">CORBIDI</named-content> 1046).</p><p>The chest is white to cream (Fig. <xref ref-type="fig" rid="F8">8</xref>) with throat and belly varying from creamy white (e.g., <named-content xmlns:xlink="http://www.w3.org/1999/xlink" content-type="dwc:institutional_code" xlink:type="simple">QCAZ</named-content> 51230), grayish brown (e.g., <named-content xmlns:xlink="http://www.w3.org/1999/xlink" content-type="dwc:institutional_code" xlink:type="simple">QCAZ</named-content> 48929, 52017) to dark brown (e.g., <named-content xmlns:xlink="http://www.w3.org/1999/xlink" content-type="dwc:institutional_code" xlink:type="simple">QCAZ</named-content> 44440) with dark brown or black flecks. The subcloacal area is areolate, its coloration is white (e.g., <named-content xmlns:xlink="http://www.w3.org/1999/xlink" content-type="dwc:institutional_code" xlink:type="simple">QCAZ</named-content> 44441, 48929), but in some specimens is dark brown (e.g., <named-content xmlns:xlink="http://www.w3.org/1999/xlink" content-type="dwc:institutional_code" xlink:type="simple">QCAZ</named-content> 52755).</p></tp:treatment-sec><tp:treatment-sec sec-type="Color in life" id="SECID0ELOAI"><title>Color in life.</title><p>Based on digital photographs (Fig. <xref ref-type="fig" rid="F6">6</xref>): dorsum varies from brown, tan, grayish tan to reddish brown, some individuals have few scattered dorsolateral dark brown flecks; dorsal markings are dark brown; flanks are white or creamy yellow with black or dark brown diagonal bars; dorsal surfaces of forelimbs and shanks have dark brown transversal bars; anterodorsally, thighs are black or dark brown with two or three white spots. The single suborbital bar is white. The venter is translucent gray mottled with black or dark brown; in some females venter is black; chest is white; in adult males, throat is olive tan mottled with dark brown flecks anteriorly and translucent gray posteriorly; in adult females, throat is grayish tan or olive brown, dark brown, or black anteriorly with a white blotch with stripes posteriorly; the ventral surfaces of the limbs are translucent gray or translucent white, thighs are mottled with dark brown posteriorly; there is one bright orange or amber blotch in ventral surface of shank next to the knee, and in the posterior arm, from the axillae to near the elbow. The iris is creamy white to reddish brown with brown or dark brown reticulations.</p><fig id="F6" position="float" orientation="portrait"><label>Figure 6.</label><caption><p>Dorsolateral and ventral views of <italic><tp:taxon-name><tp:taxon-name-part taxon-name-part-type="genus" reg="Dendropsophus">Dendropsophus</tp:taxon-name-part> <tp:taxon-name-part taxon-name-part-type="species" reg="parviceps">parviceps</tp:taxon-name-part></tp:taxon-name></italic> in life: <bold>A, B</bold> Adult male, from type locality Sarayaku, Pastaza, Ecuador (<named-content xmlns:xlink="http://www.w3.org/1999/xlink" content-type="dwc:institutional_code" xlink:type="simple">QCAZ</named-content> 52752) <bold>C, D</bold> Adult male, from Canelos, Pastaza, Ecuador (<named-content xmlns:xlink="http://www.w3.org/1999/xlink" content-type="dwc:institutional_code" xlink:type="simple">QCAZ</named-content> 52816) <bold>E</bold> Adult male, from Yasuní, Orellana, Ecuador (<named-content xmlns:xlink="http://www.w3.org/1999/xlink" content-type="dwc:institutional_code" xlink:type="simple">QCAZ</named-content> 51073) <bold>F</bold> Amplectant pair from Nuevo Rocafuerte, Río Napo, Orellana, Ecuador (<named-content xmlns:xlink="http://www.w3.org/1999/xlink" content-type="dwc:institutional_code" xlink:type="simple">QCAZ</named-content> 44773–74) <bold>G, H</bold> Adult female, from Chiroisla, Río Napo, Orellana, Ecuador (<named-content xmlns:xlink="http://www.w3.org/1999/xlink" content-type="dwc:institutional_code" xlink:type="simple">QCAZ</named-content> 44440). Photographs by S. Ron.</p></caption><graphic xmlns:xlink="http://www.w3.org/1999/xlink" xlink:href="zookeys-726-025-g006.jpg" position="float" orientation="portrait" xlink:type="simple" id="oo_177867.jpg"/></fig><fig id="F7" position="float" orientation="portrait"><label>Figure 7.</label><caption><p>Dorsal and ventral views of the holotypes of the <italic><tp:taxon-name><tp:taxon-name-part taxon-name-part-type="genus" reg="Dendropsophus">Dendropsophus</tp:taxon-name-part> <tp:taxon-name-part taxon-name-part-type="species" reg="parviceps">parviceps</tp:taxon-name-part></tp:taxon-name></italic> species complex. <bold>A</bold> <italic><tp:taxon-name><tp:taxon-name-part taxon-name-part-type="genus" reg="Dendropsophus">Dendropsophus</tp:taxon-name-part> <tp:taxon-name-part taxon-name-part-type="species" reg="parviceps">parviceps</tp:taxon-name-part></tp:taxon-name></italic>, adult female, <abbrev xmlns:xlink="http://www.w3.org/1999/xlink" xlink:title="snout-vent length" id="ABBRID0EQRAI" xlink:type="simple">SVL</abbrev> = 26.55 mm (BMNH 1947.2.13.51) <bold>B</bold> <italic><tp:taxon-name><tp:taxon-name-part taxon-name-part-type="genus" reg="Dendropsophus">D.</tp:taxon-name-part> <tp:taxon-name-part taxon-name-part-type="species" reg="kamagarini">kamagarini</tp:taxon-name-part></tp:taxon-name></italic> sp. n. adult male, <abbrev xmlns:xlink="http://www.w3.org/1999/xlink" xlink:title="snout-vent length" id="ABBRID0EBSAI" xlink:type="simple">SVL</abbrev> = 19.65 mm (<named-content xmlns:xlink="http://www.w3.org/1999/xlink" content-type="dwc:institutional_code" xlink:type="simple">CORBIDI</named-content> 5246) <bold>C</bold> <italic><tp:taxon-name><tp:taxon-name-part taxon-name-part-type="genus" reg="Dendropsophus">D.</tp:taxon-name-part> <tp:taxon-name-part taxon-name-part-type="species" reg="kubricki">kubricki</tp:taxon-name-part></tp:taxon-name></italic> sp. n. adult male, <abbrev xmlns:xlink="http://www.w3.org/1999/xlink" xlink:title="snout-vent length" id="ABBRID0EXSAI" xlink:type="simple">SVL</abbrev> = 19.05 mm (<named-content xmlns:xlink="http://www.w3.org/1999/xlink" content-type="dwc:institutional_code" xlink:type="simple">CORBIDI</named-content> 15778). Scale bar 10 mm.</p></caption><graphic xmlns:xlink="http://www.w3.org/1999/xlink" xlink:href="zookeys-726-025-g007.jpg" position="float" orientation="portrait" xlink:type="simple" id="oo_177868.jpg"/></fig><fig id="F8" position="float" orientation="portrait"><label>Figure 8.</label><caption><p>Adults of <italic><tp:taxon-name><tp:taxon-name-part taxon-name-part-type="genus" reg="Dendropsophus">Dendropsophus</tp:taxon-name-part> <tp:taxon-name-part taxon-name-part-type="species" reg="parviceps">parviceps</tp:taxon-name-part></tp:taxon-name></italic> showing variation in dorsal and ventral coloration of preserved specimens. From left to right, first and second rows: <named-content xmlns:xlink="http://www.w3.org/1999/xlink" content-type="dwc:institutional_code" xlink:type="simple">QCAZ</named-content> 52017, 52026, 52755, 51230 (males); third and fourth rows: <named-content xmlns:xlink="http://www.w3.org/1999/xlink" content-type="dwc:institutional_code" xlink:type="simple">CORBIDI</named-content> 1040, 1059, <named-content xmlns:xlink="http://www.w3.org/1999/xlink" content-type="dwc:institutional_code" xlink:type="simple">QCAZ</named-content> 48929, 52816 (males); fifth and sixth rows: <named-content xmlns:xlink="http://www.w3.org/1999/xlink" content-type="dwc:institutional_code" xlink:type="simple">QCAZ</named-content> 44440–41, 27983, 44736 (females). See Appendix <xref ref-type="app" rid="app1">1</xref> for locality data. Scale bar 10 mm.</p></caption><graphic xmlns:xlink="http://www.w3.org/1999/xlink" xlink:href="zookeys-726-025-g008.jpg" position="float" orientation="portrait" xlink:type="simple" id="oo_177869.jpg"/></fig></tp:treatment-sec><tp:treatment-sec sec-type="Calls" id="SECID0EVUAI"><title>Calls</title><p>
              (Fig. <xref ref-type="fig" rid="F4">4A−B</xref>). Descriptive statistics of acoustic variables are provided in Table <xref ref-type="table" rid="T5">5</xref>. Calls from ten individuals were analyzed. Three individuals (two of them unvouchered specimens and <named-content xmlns:xlink="http://www.w3.org/1999/xlink" content-type="dwc:institutional_code" xlink:type="simple">QCAZ</named-content> 52753) were recorded at the type locality, Sarayaku, Pastaza Province, at night, on 6 April 2012 (<named-content xmlns:xlink="http://www.w3.org/1999/xlink" content-type="dwc:institutional_code" xlink:type="simple">QCAZ</named-content> 52753 was recorded at 01:00h, temperature 22.4°C). Three individuals (<named-content xmlns:xlink="http://www.w3.org/1999/xlink" content-type="dwc:institutional_code" xlink:type="simple">QCAZ</named-content> 52820, 52837 and one individual not collected) were recorded at Canelos, Pastaza Province, on 11 April 2012 (<named-content xmlns:xlink="http://www.w3.org/1999/xlink" content-type="dwc:institutional_code" xlink:type="simple">QCAZ</named-content> 52820 recorded at 01:00h, 23.4°C). Two individuals (<named-content xmlns:xlink="http://www.w3.org/1999/xlink" content-type="dwc:institutional_code" xlink:type="simple">QCAZ</named-content> 52017, 52918) were recorded at Río Verde, Tungurahua Province, on 19 September 2011 (<named-content xmlns:xlink="http://www.w3.org/1999/xlink" content-type="dwc:institutional_code" xlink:type="simple">QCAZ</named-content> 52018, air temperature = 15.6°C). Finally, two individuals, not collected, were recorded at PUCE’s Yasuní Research Station, Orellana Province, on 1 June 2011. We obtained one recording (unvouchered specimen) from the sound archives of Museo de Zoología, Pontificia Universidad Católica del Ecuador, made by Morley Read, at Pompeya-Iro road, km. 38, Yasuní National Park, Orellana Province.</p><table-wrap id="T5" position="float" orientation="portrait"><label>Table 5.</label><caption><p>Acoustic parameters of <italic><tp:taxon-name><tp:taxon-name-part taxon-name-part-type="genus" reg="Dendropsophus">Dendropsophus</tp:taxon-name-part> <tp:taxon-name-part taxon-name-part-type="species" reg="parviceps">parviceps</tp:taxon-name-part></tp:taxon-name></italic> (Northern Clade). Mean ± SD is given with range below. Sample sizes are number of calls. All frequencies are in Hz and durations in s.</p></caption><table id="TID0EFVAG" rules="all"><tbody><tr><th rowspan="2" colspan="1"/><th rowspan="1" colspan="5">
                      <italic><tp:taxon-name><tp:taxon-name-part taxon-name-part-type="genus" reg="Dendropsophus">Dendropsophus</tp:taxon-name-part> <tp:taxon-name-part taxon-name-part-type="species" reg="parviceps">parviceps</tp:taxon-name-part></tp:taxon-name></italic>
                    </th></tr><tr><th rowspan="1" colspan="1">Sarayaku (<italic>n</italic> = 3)</th><th rowspan="1" colspan="1">Canelos (<italic>n</italic> = 3)</th><th rowspan="1" colspan="1">Río Verde (<italic>n</italic> = 2)</th><th rowspan="1" colspan="1">Yasuní (<italic>n</italic> = 3)</th><th rowspan="1" colspan="1">Combined (<italic>n</italic> = 11)</th></tr><tr><td rowspan="1" colspan="1">Advertisement call duration</td><td rowspan="1" colspan="1">0.14 ± 0.03 (0.06−0.18)</td><td rowspan="1" colspan="1">0.13 ± 0.02 (0.10−0.17)</td><td rowspan="1" colspan="1">0.19 ± 0.04 (0.11−0.24)</td><td rowspan="1" colspan="1">0.11 ± 0.03 (0.06−0.18)</td><td rowspan="1" colspan="1">0.14 ± 0.04 (0.06−0.24)</td></tr><tr><td rowspan="1" colspan="1">Advertisement call dominant frequency</td><td rowspan="1" colspan="1">6523.1 ± 184.18 (6115.4−6836.8)</td><td rowspan="1" colspan="1">6454.1 ± 146.63 (6169.3−6686.1)</td><td rowspan="1" colspan="1">5364.7 ± 167 (5081.8−5824.7)</td><td rowspan="1" colspan="1">6490.4 ± 300.7 (5953.9−6869.1)</td><td rowspan="1" colspan="1">6278.8 ± 503.75 (5081.8−6869.1)</td></tr><tr><td rowspan="1" colspan="1">Advertisement call initial frequency</td><td rowspan="1" colspan="1">5997.4 ± 223.5 (5674−6546.1)</td><td rowspan="1" colspan="1">6020.5 ± 253.51 (5630.9−6352.3)</td><td rowspan="1" colspan="1">5074.7 ± 260.71 (4758.8−5835.5)</td><td rowspan="1" colspan="1">6130.3 ± 227.74 (5717.1−6729.1)</td><td rowspan="1" colspan="1">5870.1 ± 459.02 (4758.8−6729.1)</td></tr><tr><td rowspan="1" colspan="1">Advertisement call final frequency</td><td rowspan="1" colspan="1">6602.4 ± 202.04 (6126.2−6836.8)</td><td rowspan="1" colspan="1">6565.7 ± 186.92 (6147.7−6750.7)</td><td rowspan="1" colspan="1">5419.8 ± 178.33 (5103.4−5835.5)</td><td rowspan="1" colspan="1">6567.64 ± 261.07 (6007.8−6966)</td><td rowspan="1" colspan="1">6356.5 ± 510 (5103.4−6966)</td></tr><tr><td rowspan="1" colspan="1">Advertisement call rise time</td><td rowspan="1" colspan="1">0.07 ± 0.01 (0.03−0.09)</td><td rowspan="1" colspan="1">0.07 ± 0.01 (0.05−0.01)</td><td rowspan="1" colspan="1">0.10 ± 0.02 (0.05−0.12)</td><td rowspan="1" colspan="1">0.06 ± 0.01 (0.04−0.09)</td><td rowspan="1" colspan="1">0.07 ± 0.02 (0.03−0.12)</td></tr><tr><td rowspan="1" colspan="1">Number of pulses of advertisement call</td><td rowspan="1" colspan="1">17.53 ± 3.22 (8−22)</td><td rowspan="1" colspan="1">17 ± 1.10 (16−19)</td><td rowspan="1" colspan="1">16.61 ± 3.53 (8−20)</td><td rowspan="1" colspan="1">14.2 ± 4.45 (9−25)</td><td rowspan="1" colspan="1">16.1 ± 3.87 (8−25)</td></tr><tr><td rowspan="1" colspan="1">Advertisement call pulse rate</td><td rowspan="1" colspan="1">126.76 ± 10.6 (97.83−146.34)</td><td rowspan="1" colspan="1">133.43 ± 13.60 (111.76−152.38)</td><td rowspan="1" colspan="1">86.1 ± 11.79 (65.57−125.9)</td><td rowspan="1" colspan="1">126.57 ± 19.35 (77.92−171.88)</td><td rowspan="1" colspan="1">119.61 ± 22.2 (65.57−171.88)</td></tr><tr><td rowspan="1" colspan="1">Call duration</td><td rowspan="1" colspan="1">0.45 ± 0.21 (0.27−0.90)</td><td rowspan="1" colspan="1">0.44 ± 0.20 (0.26−0.77)</td><td rowspan="1" colspan="1">0.61 ± 0.30 (0.37−1.22)</td><td rowspan="1" colspan="1">0.72 ± 0.4 (0.26−2.12)</td><td rowspan="1" colspan="1">0.6 ± 0.3 (0.26−2.12)</td></tr><tr><td rowspan="1" colspan="1">Inter note interval</td><td rowspan="1" colspan="1">0.08 ± 0.021 (0.03−0.10)</td><td rowspan="1" colspan="1">0.07 ± 0.02 (0.05−0.11)</td><td rowspan="1" colspan="1">0.12 ± 0.017 (0.10−0.15)</td><td rowspan="1" colspan="1">0.08 ± 0.012 (0.06−0.12)</td><td rowspan="1" colspan="1">0.09 ± 0.02 (0.03−0.15)</td></tr><tr><td rowspan="1" colspan="1">Click note duration</td><td rowspan="1" colspan="1">0.05 ± 0.014 (0.03−0.076)</td><td rowspan="1" colspan="1">0.052 ± 0.015 (0.028−0.075)</td><td rowspan="1" colspan="1">0.051 ± 0.015 (0.03−0.082)</td><td rowspan="1" colspan="1">0.042 ± 0.011 (0.028−0.078)</td><td rowspan="1" colspan="1">0.05 ± 0.013 (0.028−0.082)</td></tr><tr><td rowspan="1" colspan="1">Click note dominant frequency</td><td rowspan="1" colspan="1">6334.2 ± 151.8 (5964.7−6567.6)</td><td rowspan="1" colspan="1">6471.9 ± 194.80 (6190.8−6761.4)</td><td rowspan="1" colspan="1">5284.8 ± 109.5 (4866.5−5415.6)</td><td rowspan="1" colspan="1">6544.9 ± 207.7 (5997−6922.9)</td><td rowspan="1" colspan="1">6334.6 ± 460.3 (4866.5−6922.9)</td></tr><tr><td rowspan="1" colspan="1">Number of pulses of click note</td><td rowspan="1" colspan="1">2.2 ± 1.3 (1−5)</td><td rowspan="1" colspan="1">3.3 ± 1.7 (1−6)</td><td rowspan="1" colspan="1">1.65 ± 0.92 (1−5)</td><td rowspan="1" colspan="1">2.1 ± 0.84 (1−4)</td><td rowspan="1" colspan="1">2.1 ± 1.08 (1−6)</td></tr><tr><td rowspan="1" colspan="1">Click note rise time</td><td rowspan="1" colspan="1">0.024 ± 0.007 (0.015−0.038)</td><td rowspan="1" colspan="1">0.024 ± 0.008 (0.014−0.038)</td><td rowspan="1" colspan="1">0.025 ± 0.008 (0.015−0.042)</td><td rowspan="1" colspan="1">0.021 ± 0.006 (0.013−0.039)</td><td rowspan="1" colspan="1">0.023 ± 0.007 (0.013−0.042)</td></tr><tr><td rowspan="1" colspan="1">Click note pulse rate</td><td rowspan="1" colspan="1">47.96 ± 31.29 (14.08−138.89)</td><td rowspan="1" colspan="1">59.10 ± 22.22 (20.83−100)</td><td rowspan="1" colspan="1">31.37 ± 9.95 (18.52−60.98)</td><td rowspan="1" colspan="1">48.54 ± 15.3 (20−103.45)</td><td rowspan="1" colspan="1">46.89 ± 20.06 (14.08−138.89)</td></tr><tr><td rowspan="1" colspan="1">Inter click notes interval</td><td rowspan="1" colspan="1">0.064 ±0.016 (0.031−0.088)</td><td rowspan="1" colspan="1">0.066 ± 0.019 (0.017−0.088)</td><td rowspan="1" colspan="1">0.12 ± 0.03 (0.08−0.18)</td><td rowspan="1" colspan="1">0.075 ± 0.012 (0.038−0.098)</td><td rowspan="1" colspan="1">0.08 ± 0.023 (0.017−0.18)</td></tr></tbody></table></table-wrap><p>The advertisement call is a pulsed note (Fig. <xref ref-type="fig" rid="F4">4A−B</xref>). The amplitude increases gradually at the beginning and falls sharply towards the end. The advertisement call may be emitted alone or followed by one or more click notes. However, the click notes occasionally are emitted alone. The click notes may be non-pulsed or pulsed.</p><!--PageBreak--><p>
              <italic>Call comparisons between populations</italic>. The advertisement calls from Río Verde separate along <abbrev xmlns:xlink="http://www.w3.org/1999/xlink" xlink:title="Principal Component" id="ABBRID0EWBBI" xlink:type="simple">PC</abbrev> II from the calls of other populations (Fig. <xref ref-type="fig" rid="F5">5</xref>; Table <xref ref-type="table" rid="T8">8</xref>). Mean dominant frequency is 5364.7 Hz (SD = 167) at Río Verde and 6498.1 Hz (SD = 239) at the other populations. Mean pulse rate is 86.1 pulses/s (SD = 11.79) at Río Verde and 127.6 pulses/s (SD = 15.5) at others. Mean rise time is 0.1 (SD = 0.02) and mean advertisement call duration is 0.19 s (SD = 0.04) at Río Verde, while mean rise time is 0.06 (SD = 0.01) and mean advertisement call duration is 0.12 s (SD = 0.03) at the other populations.</p></tp:treatment-sec><tp:treatment-sec sec-type="distribution" id="SECID0ECCBI"><title>Distribution and ecology.</title><p>
              <italic><tp:taxon-name><tp:taxon-name-part taxon-name-part-type="genus" reg="Dendropsophus">Dendropsophus</tp:taxon-name-part> <tp:taxon-name-part taxon-name-part-type="species" reg="parviceps">parviceps</tp:taxon-name-part></tp:taxon-name></italic> is known from 39 localities in the Ecuadorian Amazon basin (Napo, Orellana, Pastaza, Sucumbíos, and Tungurahua provinces; Fig. <xref ref-type="fig" rid="F9">9</xref>), few localities in the Peruvian Amazon basin at northwest Loreto (Andoas and San Jacinto; Fig. <xref ref-type="fig" rid="F9">9</xref>), the Colombian Amazon (Río Apaporis, Vaupés Department, and Ceilán, Caquetá Department; <xref ref-type="bibr" rid="B15">Cochran and Goin 1970</xref>; Fig. <xref ref-type="fig" rid="F9">9</xref>), and northern Brazil (“Taracuá” [= Taracuacá], Río Uaupés, Amazonas State; <xref ref-type="bibr" rid="B57">Melin 1941</xref>; see Remarks section). Elevation range is 151 m (Andoas) to 1600 m above sea level (Río Verde). Our Colombian records are unverified and are based on <xref ref-type="bibr" rid="B15">Cochran and Goin (1970)</xref> who examined three specimens (MLS 54 and MCZ 28058–59) and explicitly mention the absence of tubercles on the upper eyelids. Moreover, the <abbrev xmlns:xlink="http://www.w3.org/1999/xlink" xlink:title="snout-vent length" id="ABBRID0ELDBI" xlink:type="simple">SVL</abbrev> for a gravid female from Ceilan (MLS 54, 21.8 mm) falls outside the known size range of <italic><tp:taxon-name><tp:taxon-name-part taxon-name-part-type="genus" reg="Dendropsophus">D.</tp:taxon-name-part> <tp:taxon-name-part taxon-name-part-type="species" reg="kubricki">kubricki</tp:taxon-name-part></tp:taxon-name></italic> sp. n. and <italic><tp:taxon-name><tp:taxon-name-part taxon-name-part-type="genus" reg="Dendropsophus">D.</tp:taxon-name-part> <tp:taxon-name-part taxon-name-part-type="species" reg="kamagarini">kamagarini</tp:taxon-name-part></tp:taxon-name></italic> sp. n. (Table <xref ref-type="table" rid="T3">3</xref>). Ecuadorian localities from Sucumbíos province are close to the Colombian border further suggesting the presence of <italic><tp:taxon-name><tp:taxon-name-part taxon-name-part-type="genus" reg="Dendropsophus">D.</tp:taxon-name-part> <tp:taxon-name-part taxon-name-part-type="species" reg="parviceps">parviceps</tp:taxon-name-part></tp:taxon-name></italic> in Colombia. In addition, there is an unconfirmed register of <italic><tp:taxon-name><tp:taxon-name-part taxon-name-part-type="genus" reg="Dendropsophus">D.</tp:taxon-name-part> <tp:taxon-name-part taxon-name-part-type="species" reg="parviceps">parviceps</tp:taxon-name-part></tp:taxon-name></italic> from Ramal do Purupuru, km 34 on the BR-319 highway (<named-content xmlns:xlink="http://www.w3.org/1999/xlink" content-type="dwc:verbatimCoordinates" xlink:type="simple"><named-content content-type="geo-json" specific-use="{&#34;type&#34;:&#34;Point&#34;,&#34;coordinates&#34;:[-59.855700,-3.353500]}" id="NCID0ECFBI" xlink:type="simple">3.3535°S, 59.8557°W</named-content></named-content>, 35 m, Amazonas State, Brazil; Fig. <xref ref-type="fig" rid="F9">9</xref>).</p><fig id="F9" position="float" orientation="portrait"><label>Figure 9.</label><caption><p>Distribution of <italic><tp:taxon-name><tp:taxon-name-part taxon-name-part-type="genus" reg="Dendropsophus">Dendropsophus</tp:taxon-name-part> <tp:taxon-name-part taxon-name-part-type="species" reg="parviceps">parviceps</tp:taxon-name-part></tp:taxon-name></italic> species complex. <italic><tp:taxon-name><tp:taxon-name-part taxon-name-part-type="genus" reg="Dendropsophus">Dendropsophus</tp:taxon-name-part> <tp:taxon-name-part taxon-name-part-type="species" reg="parviceps">parviceps</tp:taxon-name-part></tp:taxon-name></italic> (Northern Clade, blue crosses), <italic><tp:taxon-name><tp:taxon-name-part taxon-name-part-type="genus" reg="Dendropsophus">D.</tp:taxon-name-part> <tp:taxon-name-part taxon-name-part-type="species" reg="kubricki">kubricki</tp:taxon-name-part></tp:taxon-name></italic> sp. n. (Central Clade, green circles), <italic><tp:taxon-name><tp:taxon-name-part taxon-name-part-type="genus" reg="Dendropsophus">D.</tp:taxon-name-part> <tp:taxon-name-part taxon-name-part-type="species" reg="kamagarini">kamagarini</tp:taxon-name-part></tp:taxon-name></italic> sp. n. (Southern Clade, orange rhombi). Stars = type locality, figures with a small black dot at the center = referred specimens, and hollow figures = unconfirmed records.</p></caption><graphic xmlns:xlink="http://www.w3.org/1999/xlink" xlink:href="zookeys-726-025-g009.jpg" position="float" orientation="portrait" xlink:type="simple" id="oo_177870.jpg"/></fig><p>
              <italic><tp:taxon-name><tp:taxon-name-part taxon-name-part-type="genus" reg="Dendropsophus">Dendropsophus</tp:taxon-name-part> <tp:taxon-name-part taxon-name-part-type="species" reg="parviceps">parviceps</tp:taxon-name-part></tp:taxon-name></italic> inhabits Amazonian lower montane forest, Amazonian foothill forest, and Amazonian evergreen lowland rainforest (habitat types based on <xref ref-type="bibr" rid="B76">Ron et al. 2017</xref>). <italic><tp:taxon-name><tp:taxon-name-part taxon-name-part-type="genus" reg="Dendropsophus">Dendropsophus</tp:taxon-name-part> <tp:taxon-name-part taxon-name-part-type="species" reg="parviceps">parviceps</tp:taxon-name-part></tp:taxon-name></italic> is an opportunistic breeder and can be found in primary and secondary forest, temporary ponds, flooded areas, swamps, and artificial open areas. Calling activity starts at dusk (17–18h), but it is mainly nocturnal. According to <xref ref-type="bibr" rid="B52">Lynch (2005)</xref>, <italic><tp:taxon-name><tp:taxon-name-part taxon-name-part-type="genus" reg="Dendropsophus">D.</tp:taxon-name-part> <tp:taxon-name-part taxon-name-part-type="species" reg="parviceps">parviceps</tp:taxon-name-part></tp:taxon-name></italic> is a canopy species that visits the lower forest strata for breeding.</p></tp:treatment-sec><tp:treatment-sec sec-type="conservation status" id="SECID0EPIBI"><title>Conservation status.</title><p>Its extent of occurrence is 256,944 km<sup>2</sup>. There is habitat degradation and fragmentation within its distribution as result of human activities, especially cattle rising, agriculture, and oil exploitation. Its presence in artificial open areas suggests that is tolerant of at least some level of habitat modification (<xref ref-type="bibr" rid="B4">Azevedo-Ramos et al. 2004</xref>). Its distribution range is large and includes extensive undisturbed areas (Ministerio de Ambiente Ecuador 2013). Therefore, we propose that <italic><tp:taxon-name><tp:taxon-name-part taxon-name-part-type="genus" reg="Dendropsophus">D.</tp:taxon-name-part> <tp:taxon-name-part taxon-name-part-type="species" reg="parviceps">parviceps</tp:taxon-name-part></tp:taxon-name></italic> should be assigned to the Least Concern category, following <xref ref-type="bibr" rid="B44">IUCN (2001)</xref> criteria.</p></tp:treatment-sec><tp:treatment-sec sec-type="remarks" id="SECID0EKJBI"><title>Remarks.</title><p>The advertisement call from Río Verde differs from other population calls (Fig. <xref ref-type="fig" rid="F5">5</xref>; Table <xref ref-type="table" rid="T5">5</xref>). However, low genetic and morphological differences between Río Verde and the other populations indicate that they are conspecific. The Brazilian record from Tarauacá, Río Uaupés (Amazonas State) is based on <xref ref-type="bibr" rid="B57">Melin (1941)</xref> who reported a juvenile specimen with <abbrev xmlns:xlink="http://www.w3.org/1999/xlink" xlink:title="snout-vent length" id="ABBRID0E3JBI" xlink:type="simple">SVL</abbrev> = 21 mm. This specimen could be an adult <!--PageBreak-->male because the throat is mottled with brown, characteristic of all adult males of <italic><tp:taxon-name><tp:taxon-name-part taxon-name-part-type="genus" reg="Dendropsophus">Dendropsophus</tp:taxon-name-part> <tp:taxon-name-part taxon-name-part-type="species" reg="parviceps">parviceps</tp:taxon-name-part></tp:taxon-name></italic>. Nevertheless, the <abbrev xmlns:xlink="http://www.w3.org/1999/xlink" xlink:title="snout-vent length" id="ABBRID0ENKBI" xlink:type="simple">SVL</abbrev> of the male from Taracuá falls above the range of variation of males of <italic><tp:taxon-name><tp:taxon-name-part taxon-name-part-type="genus" reg="Dendropsophus">D.</tp:taxon-name-part> <tp:taxon-name-part taxon-name-part-type="species" reg="parviceps">parviceps</tp:taxon-name-part></tp:taxon-name></italic> (14.3−18.7 mm) and it has a thoracic <!--PageBreak-->fold (fold absent in <italic><tp:taxon-name><tp:taxon-name-part taxon-name-part-type="genus" reg="Dendropsophus">D.</tp:taxon-name-part> <tp:taxon-name-part taxon-name-part-type="species" reg="parviceps">parviceps</tp:taxon-name-part></tp:taxon-name></italic>; see above in Diagnosis section). Therefore, the record from Tarauacá requires verification.</p><p>The holotype has <abbrev xmlns:xlink="http://www.w3.org/1999/xlink" xlink:title="snout-vent length" id="ABBRID0ELLBI" xlink:type="simple">SVL</abbrev> = 26.5 mm (adult female; Fig. <xref ref-type="fig" rid="F7">7A</xref>). This value is above the range of variation of females of <italic><tp:taxon-name><tp:taxon-name-part taxon-name-part-type="genus" reg="Dendropsophus">D.</tp:taxon-name-part> <tp:taxon-name-part taxon-name-part-type="species" reg="parviceps">parviceps</tp:taxon-name-part></tp:taxon-name></italic> reported in Table <xref ref-type="table" rid="T3">3</xref> (20.3−24.4 mm). To confirm that the holotype falls within the range of variation of <italic><tp:taxon-name><tp:taxon-name-part taxon-name-part-type="genus" reg="Dendropsophus">D.</tp:taxon-name-part> <tp:taxon-name-part taxon-name-part-type="species" reg="parviceps">parviceps</tp:taxon-name-part></tp:taxon-name></italic> from Ecuador, we measured the <abbrev xmlns:xlink="http://www.w3.org/1999/xlink" xlink:title="snout-vent length" id="ABBRID0ENMBI" xlink:type="simple">SVL</abbrev> of the largest adult females from the <named-content xmlns:xlink="http://www.w3.org/1999/xlink" content-type="dwc:institutional_code" xlink:type="simple">QCAZ</named-content> collection. We found three specimens with size close to the holotype: <named-content xmlns:xlink="http://www.w3.org/1999/xlink" content-type="dwc:institutional_code" xlink:type="simple">QCAZ</named-content> 4340 (<abbrev xmlns:xlink="http://www.w3.org/1999/xlink" xlink:title="snout-vent length" id="ABBRID0E2MBI" xlink:type="simple">SVL</abbrev> = 26.13 mm) from La Selva (Sucumbíos Province), <named-content xmlns:xlink="http://www.w3.org/1999/xlink" content-type="dwc:institutional_code" xlink:type="simple">QCAZ</named-content> 27028 (<abbrev xmlns:xlink="http://www.w3.org/1999/xlink" xlink:title="snout-vent length" id="ABBRID0EENBI" xlink:type="simple">SVL</abbrev> = 26.03 mm) from Ahuano (Napo Province), and <named-content xmlns:xlink="http://www.w3.org/1999/xlink" content-type="dwc:institutional_code" xlink:type="simple">QCAZ</named-content> 59772 (<abbrev xmlns:xlink="http://www.w3.org/1999/xlink" xlink:title="snout-vent length" id="ABBRID0ENNBI" xlink:type="simple">SVL</abbrev> 26.26 mm) from Comunidad Zarentza (Pastaza Province; Appendix <xref ref-type="app" rid="app1">1</xref>). Although the holotype is the largest specimen known for <italic><tp:taxon-name><tp:taxon-name-part taxon-name-part-type="genus" reg="Dendropsophus">D.</tp:taxon-name-part> <tp:taxon-name-part taxon-name-part-type="species" reg="parviceps">parviceps</tp:taxon-name-part></tp:taxon-name></italic>, other specimens are smaller by just ~1% of <abbrev xmlns:xlink="http://www.w3.org/1999/xlink" xlink:title="snout-vent length" id="ABBRID0EAOBI" xlink:type="simple">SVL</abbrev>. Other characteristics of the external morphology of the holotype fall within the known variation of the Ecuadorian populations confirming that they are conspecific (Figs <xref ref-type="fig" rid="F7">7A</xref>, <xref ref-type="fig" rid="F8">8</xref>).</p></tp:treatment-sec><tp:treatment-sec><!--Section generated to contain objects referenced in tp:taxon-treatment.--><fig id="F1" position="float" orientation="portrait"><label>Figure 1.</label><caption><p>Bayesian consensus phylogeny of <italic><tp:taxon-name><tp:taxon-name-part taxon-name-part-type="genus" reg="Dendropsophus">Dendropsophus</tp:taxon-name-part> <tp:taxon-name-part taxon-name-part-type="species" reg="parviceps">parviceps</tp:taxon-name-part></tp:taxon-name></italic> species complex based on 3040 bp of mtDNA. Node support is indicated with Bayesian posterior probabilities (pp) above branches and non-parametric bootstrap support below. Asteriks denote nodes with pp = 1 and bootstrap values = 100%. Outgroups, bootstrap values &lt; 60%, and pp &lt; 0.8 are not shown. Museum number and locality are provided for each sample. Abbreviations: BR = Brazil, PE = Peru, and EC = Ecuador.</p></caption><graphic xmlns:xlink="http://www.w3.org/1999/xlink" xlink:href="zookeys-726-025-g001.jpg" position="float" orientation="portrait" xlink:type="simple" id="oo_177862.jpg"/></fig><app id="app1"><title>Appendix 1</title><p>
          <bold>Specimens examined</bold>
        </p><p>
          <italic><tp:taxon-name><tp:taxon-name-part taxon-name-part-type="genus" reg="Dendropsophus">Dendropsophus</tp:taxon-name-part> <tp:taxon-name-part taxon-name-part-type="species" reg="parviceps">parviceps</tp:taxon-name-part></tp:taxon-name></italic>
        </p><p>ECUADOR: PROVINCIA SUCUMBIOS: Puerto Bolívar (<named-content xmlns:xlink="http://www.w3.org/1999/xlink" content-type="dwc:verbatimCoordinates" xlink:type="simple"><named-content content-type="geo-json" specific-use="{&#34;type&#34;:&#34;Point&#34;,&#34;coordinates&#34;:[-76.142000,-0.088600]}" id="NCID0EN6EK" xlink:type="simple">0.0886°S, 76.1420°W</named-content></named-content>), 240 m (<named-content xmlns:xlink="http://www.w3.org/1999/xlink" content-type="dwc:institutional_code" xlink:type="simple">QCAZ</named-content> 28247, 28249); Playas Cuyabeno (<named-content xmlns:xlink="http://www.w3.org/1999/xlink" content-type="dwc:verbatimCoordinates" xlink:type="simple"><named-content content-type="geo-json" specific-use="{&#34;type&#34;:&#34;Point&#34;,&#34;coordinates&#34;:[-75.930500,-0.241500]}" id="NCID0E16EK" xlink:type="simple">0.2415°S, 75.9305°W</named-content></named-content>), 230 m (<named-content xmlns:xlink="http://www.w3.org/1999/xlink" content-type="dwc:institutional_code" xlink:type="simple">QCAZ</named-content> 28269, 28399); Rey de los Andes (<named-content xmlns:xlink="http://www.w3.org/1999/xlink" content-type="dwc:verbatimCoordinates" xlink:type="simple"><named-content content-type="geo-json" specific-use="{&#34;type&#34;:&#34;Point&#34;,&#34;coordinates&#34;:[-76.236900,-0.208200]}" id="NCID0EHAFK" xlink:type="simple">0.2082°S, 76.2369°W</named-content></named-content>), 270 m (<named-content xmlns:xlink="http://www.w3.org/1999/xlink" content-type="dwc:institutional_code" xlink:type="simple">QCAZ</named-content> 28455, 28492); Reserva Limoncocha (<named-content xmlns:xlink="http://www.w3.org/1999/xlink" content-type="dwc:verbatimCoordinates" xlink:type="simple"><named-content content-type="geo-json" specific-use="{&#34;type&#34;:&#34;Point&#34;,&#34;coordinates&#34;:[-76.619400,-0.406200]}" id="NCID0EUAFK" xlink:type="simple">0.4062°S, 76.6194°W</named-content></named-content>), 261 m (<named-content xmlns:xlink="http://www.w3.org/1999/xlink" content-type="dwc:institutional_code" xlink:type="simple">QCAZ</named-content> 43140, 44915); La Selva Lodge (<named-content xmlns:xlink="http://www.w3.org/1999/xlink" content-type="dwc:verbatimCoordinates" xlink:type="simple"><named-content content-type="geo-json" specific-use="{&#34;type&#34;:&#34;Point&#34;,&#34;coordinates&#34;:[-76.373800,-0.498200]}" id="NCID0EBBFK" xlink:type="simple">0.4982°S, 76.3738°W</named-content></named-content>), 229 m (<named-content xmlns:xlink="http://www.w3.org/1999/xlink" content-type="dwc:institutional_code" xlink:type="simple">QCAZ</named-content> 4340, 44055, 47736); Río Napo, Pañacocha (<named-content xmlns:xlink="http://www.w3.org/1999/xlink" content-type="dwc:verbatimCoordinates" xlink:type="simple"><named-content content-type="geo-json" specific-use="{&#34;type&#34;:&#34;Point&#34;,&#34;coordinates&#34;:[-76.066700,-0.471200]}" id="NCID0EOBFK" xlink:type="simple">0.4712°S, 76.0667°W</named-content></named-content>), 225 m (<named-content xmlns:xlink="http://www.w3.org/1999/xlink" content-type="dwc:institutional_code" xlink:type="simple">QCAZ</named-content> 44140); Zábalo (<named-content xmlns:xlink="http://www.w3.org/1999/xlink" content-type="dwc:verbatimCoordinates" xlink:type="simple"><named-content content-type="geo-json" specific-use="{&#34;type&#34;:&#34;Point&#34;,&#34;coordinates&#34;:[-75.766200,-0.318100]}" id="NCID0E2BFK" xlink:type="simple">0.3181°S, 75.7662°W</named-content></named-content>), 220 m (<named-content xmlns:xlink="http://www.w3.org/1999/xlink" content-type="dwc:institutional_code" xlink:type="simple">QCAZ</named-content> 27983); Garza Cocha (<named-content xmlns:xlink="http://www.w3.org/1999/xlink" content-type="dwc:verbatimCoordinates" xlink:type="simple"><named-content content-type="geo-json" specific-use="{&#34;type&#34;:&#34;Point&#34;,&#34;coordinates&#34;:[-75.344200,-0.481600]}" id="NCID0EICFK" xlink:type="simple">0.4816°S, 75.3442°W</named-content></named-content>), 195 m (<named-content xmlns:xlink="http://www.w3.org/1999/xlink" content-type="dwc:institutional_code" xlink:type="simple">CORBIDI</named-content> 15). PROVINCIA NAPO: Río Hollín (<named-content xmlns:xlink="http://www.w3.org/1999/xlink" content-type="dwc:verbatimCoordinates" xlink:type="simple"><named-content content-type="geo-json" specific-use="{&#34;type&#34;:&#34;Point&#34;,&#34;coordinates&#34;:[-77.730300,-0.695800]}" id="NCID0EVCFK" xlink:type="simple">0.6958°S, 77.7303°W</named-content></named-content>), 1068 m (<named-content xmlns:xlink="http://www.w3.org/1999/xlink" content-type="dwc:institutional_code" xlink:type="simple">QCAZ</named-content> 17942, 22208); Sumaco (<named-content xmlns:xlink="http://www.w3.org/1999/xlink" content-type="dwc:verbatimCoordinates" xlink:type="simple"><named-content content-type="geo-json" specific-use="{&#34;type&#34;:&#34;Point&#34;,&#34;coordinates&#34;:[-77.601300,-0.686600]}" id="NCID0ECDFK" xlink:type="simple">0.6866°S, 77.6013°W</named-content></named-content>), 1430 m (<named-content xmlns:xlink="http://www.w3.org/1999/xlink" content-type="dwc:institutional_code" xlink:type="simple">QCAZ</named-content> 48919, 48929, 48931); Estación Biológica Jatun Sacha (<named-content xmlns:xlink="http://www.w3.org/1999/xlink" content-type="dwc:verbatimCoordinates" xlink:type="simple"><named-content content-type="geo-json" specific-use="{&#34;type&#34;:&#34;Point&#34;,&#34;coordinates&#34;:[-77.614200,-1.065000]}" id="NCID0EPDFK" xlink:type="simple">1.0650°S, 77.6142°W</named-content></named-content>), 397 m (<named-content xmlns:xlink="http://www.w3.org/1999/xlink" content-type="dwc:institutional_code" xlink:type="simple">QCAZ</named-content> 18177, 18184); Ahuano (<named-content xmlns:xlink="http://www.w3.org/1999/xlink" content-type="dwc:verbatimCoordinates" xlink:type="simple"><named-content content-type="geo-json" specific-use="{&#34;type&#34;:&#34;Point&#34;,&#34;coordinates&#34;:[-77.548400,-1.054600]}" id="NCID0E3DFK" xlink:type="simple">1.0546°S, 77.5484°W</named-content></named-content>), 385 m (<named-content xmlns:xlink="http://www.w3.org/1999/xlink" content-type="dwc:institutional_code" xlink:type="simple">QCAZ</named-content> 27028). PROVINCIA ORELLANA: Río Napo, Chiroisla, Banco sur (<named-content xmlns:xlink="http://www.w3.org/1999/xlink" content-type="dwc:verbatimCoordinates" xlink:type="simple"><named-content content-type="geo-json" specific-use="{&#34;type&#34;:&#34;Point&#34;,&#34;coordinates&#34;:[-75.917700,-0.579900]}" id="NCID0EJEFK" xlink:type="simple">0.5799°S, 75.9177°W</named-content></named-content>), 203 m (<named-content xmlns:xlink="http://www.w3.org/1999/xlink" content-type="dwc:institutional_code" xlink:type="simple">QCAZ</named-content> 44355−57); Río Napo, Santa Teresita (<named-content xmlns:xlink="http://www.w3.org/1999/xlink" content-type="dwc:verbatimCoordinates" xlink:type="simple"><named-content content-type="geo-json" specific-use="{&#34;type&#34;:&#34;Point&#34;,&#34;coordinates&#34;:[-75.413600,-0.900900]}" id="NCID0EWEFK" xlink:type="simple">0.9009°S, 75.4136°W</named-content></named-content>), 186 m (<named-content xmlns:xlink="http://www.w3.org/1999/xlink" content-type="dwc:institutional_code" xlink:type="simple">QCAZ</named-content> 44734−36); Río Napo, Huiririma, (<named-content xmlns:xlink="http://www.w3.org/1999/xlink" content-type="dwc:verbatimCoordinates" xlink:type="simple"><named-content content-type="geo-json" specific-use="{&#34;type&#34;:&#34;Point&#34;,&#34;coordinates&#34;:[-75.623900,-0.711600]}" id="NCID0EDFFK" xlink:type="simple">0.7116°S, 75.6239°W</named-content></named-content>), 194 m (<named-content xmlns:xlink="http://www.w3.org/1999/xlink" content-type="dwc:institutional_code" xlink:type="simple">QCAZ</named-content> 44599−601); Río Napo, Nuevo Rocafuerte, (<named-content xmlns:xlink="http://www.w3.org/1999/xlink" content-type="dwc:verbatimCoordinates" xlink:type="simple"><named-content content-type="geo-json" specific-use="{&#34;type&#34;:&#34;Point&#34;,&#34;coordinates&#34;:[-75.401000,-0.919300]}" id="NCID0EQFFK" xlink:type="simple">0.9193°S, 75.4010°W</named-content></named-content>), 187 m (<named-content xmlns:xlink="http://www.w3.org/1999/xlink" content-type="dwc:institutional_code" xlink:type="simple">QCAZ</named-content> 44775, 44778); Río Napo, Chiroisla, (<named-content xmlns:xlink="http://www.w3.org/1999/xlink" content-type="dwc:verbatimCoordinates" xlink:type="simple"><named-content content-type="geo-json" specific-use="{&#34;type&#34;:&#34;Point&#34;,&#34;coordinates&#34;:[-75.899800,-0.575600]}" id="NCID0E4FFK" xlink:type="simple">0.5756°S, 75.8998°W</named-content></named-content>), 203 m (<named-content xmlns:xlink="http://www.w3.org/1999/xlink" content-type="dwc:institutional_code" xlink:type="simple">QCAZ</named-content> 44440−42); Río Napo, Eden, Banco sur (<named-content xmlns:xlink="http://www.w3.org/1999/xlink" content-type="dwc:verbatimCoordinates" xlink:type="simple"><named-content content-type="geo-json" specific-use="{&#34;type&#34;:&#34;Point&#34;,&#34;coordinates&#34;:[-76.071100,-0.498300]}" id="NCID0EKGFK" xlink:type="simple">0.4983°S, 76.0711°W</named-content></named-content>), 216 m (<named-content xmlns:xlink="http://www.w3.org/1999/xlink" content-type="dwc:institutional_code" xlink:type="simple">QCAZ</named-content> 44227−29); Río Napo, San Vicente (<named-content xmlns:xlink="http://www.w3.org/1999/xlink" content-type="dwc:verbatimCoordinates" xlink:type="simple"><named-content content-type="geo-json" specific-use="{&#34;type&#34;:&#34;Point&#34;,&#34;coordinates&#34;:[-75.651100,-0.679000]}" id="NCID0EXGFK" xlink:type="simple">0.6790°S, 75.6511°W</named-content></named-content>), 196 m (<named-content xmlns:xlink="http://www.w3.org/1999/xlink" content-type="dwc:institutional_code" xlink:type="simple">QCAZ</named-content> 44492−94); Río Napo, Áñangu (<named-content xmlns:xlink="http://www.w3.org/1999/xlink" content-type="dwc:verbatimCoordinates" xlink:type="simple"><named-content content-type="geo-json" specific-use="{&#34;type&#34;:&#34;Point&#34;,&#34;coordinates&#34;:[-76.384400,-0.524900]}" id="NCID0EEHFK" xlink:type="simple">0.5249°S, 76.3844°W</named-content></named-content>), 255 m (<named-content xmlns:xlink="http://www.w3.org/1999/xlink" content-type="dwc:institutional_code" xlink:type="simple">QCAZ</named-content> 43968−69); Coca, Río Napo (<named-content xmlns:xlink="http://www.w3.org/1999/xlink" content-type="dwc:verbatimCoordinates" xlink:type="simple"><named-content content-type="geo-json" specific-use="{&#34;type&#34;:&#34;Point&#34;,&#34;coordinates&#34;:[-76.989800,-0.477800]}" id="NCID0ERHFK" xlink:type="simple">0.4778°S, 76.9898°W</named-content></named-content>), 267 m (<named-content xmlns:xlink="http://www.w3.org/1999/xlink" content-type="dwc:institutional_code" xlink:type="simple">QCAZ</named-content> 43680, 43704); Coca, Banco sur Río Napo (<named-content xmlns:xlink="http://www.w3.org/1999/xlink" content-type="dwc:verbatimCoordinates" xlink:type="simple"><named-content content-type="geo-json" specific-use="{&#34;type&#34;:&#34;Point&#34;,&#34;coordinates&#34;:[-77.007500,-0.498900]}" id="NCID0E5HFK" xlink:type="simple">0.4989°S, 77.0075°W</named-content></named-content>), 264 m (<named-content xmlns:xlink="http://www.w3.org/1999/xlink" content-type="dwc:institutional_code" xlink:type="simple">QCAZ</named-content> 43775); Río Napo, Primavera (<named-content xmlns:xlink="http://www.w3.org/1999/xlink" content-type="dwc:verbatimCoordinates" xlink:type="simple"><named-content content-type="geo-json" specific-use="{&#34;type&#34;:&#34;Point&#34;,&#34;coordinates&#34;:[-76.786500,-0.431000]}" id="NCID0ELIFK" xlink:type="simple">0.4310°S, 76.7865°W</named-content></named-content>), 244 m (<named-content xmlns:xlink="http://www.w3.org/1999/xlink" content-type="dwc:institutional_code" xlink:type="simple">QCAZ</named-content> 43892); Parque Nacional Yasuní, Estación Científica Yasuní, Pontificia Universidad Católica del Ecuador (<named-content xmlns:xlink="http://www.w3.org/1999/xlink" content-type="dwc:verbatimCoordinates" xlink:type="simple"><named-content content-type="geo-json" specific-use="{&#34;type&#34;:&#34;Point&#34;,&#34;coordinates&#34;:[-76.397000,-0.674400]}" id="NCID0EYIFK" xlink:type="simple">0.6744°S, 76.3970°W</named-content></named-content>), 250 m (<named-content xmlns:xlink="http://www.w3.org/1999/xlink" content-type="dwc:institutional_code" xlink:type="simple">QCAZ</named-content> 35720, 51075, 51229−30); Parque Nacional Yasuní, Pompeya-Iro road, 80−75 km (<named-content xmlns:xlink="http://www.w3.org/1999/xlink" content-type="dwc:verbatimCoordinates" xlink:type="simple"><named-content content-type="geo-json" specific-use="{&#34;type&#34;:&#34;Point&#34;,&#34;coordinates&#34;:[-76.302400,-0.840100]}" id="NCID0EFJFK" xlink:type="simple">0.8401°S, 76.3024°W</named-content></named-content>), 250 m (<named-content xmlns:xlink="http://www.w3.org/1999/xlink" content-type="dwc:institutional_code" xlink:type="simple">QCAZ</named-content> 43066−67); Parque Nacional Yasuní. Pompeya-Iro, 96 km (<named-content xmlns:xlink="http://www.w3.org/1999/xlink" content-type="dwc:verbatimCoordinates" xlink:type="simple"><named-content content-type="geo-json" specific-use="{&#34;type&#34;:&#34;Point&#34;,&#34;coordinates&#34;:[-76.221400,-0.906500]}" id="NCID0ESJFK" xlink:type="simple">0.9065°S, 76.2214°W</named-content></named-content>), 233 m (<named-content xmlns:xlink="http://www.w3.org/1999/xlink" content-type="dwc:institutional_code" xlink:type="simple">QCAZ</named-content> 51195); Parque Nacional Yasuní, Pozo SPF, 8 km (<named-content xmlns:xlink="http://www.w3.org/1999/xlink" content-type="dwc:verbatimCoordinates" xlink:type="simple"><named-content content-type="geo-json" specific-use="{&#34;type&#34;:&#34;Point&#34;,&#34;coordinates&#34;:[-75.919600,-0.691600]}" id="NCID0E6JFK" xlink:type="simple">0.6916°S, 75.9196°W</named-content></named-content>), 250 m (<named-content xmlns:xlink="http://www.w3.org/1999/xlink" content-type="dwc:institutional_code" xlink:type="simple">QCAZ</named-content> 31267). PROVINCIA PASTAZA: Bobonaza (<named-content xmlns:xlink="http://www.w3.org/1999/xlink" content-type="dwc:verbatimCoordinates" xlink:type="simple"><named-content content-type="geo-json" specific-use="{&#34;type&#34;:&#34;Point&#34;,&#34;coordinates&#34;:[-77.879300,-1.498100]}" id="NCID0EMKFK" xlink:type="simple">1.4981°S, 77.8793°W</named-content></named-content>), 660 m (<named-content xmlns:xlink="http://www.w3.org/1999/xlink" content-type="dwc:institutional_code" xlink:type="simple">QCAZ</named-content> 32491); Cononaco (<named-content xmlns:xlink="http://www.w3.org/1999/xlink" content-type="dwc:verbatimCoordinates" xlink:type="simple"><named-content content-type="geo-json" specific-use="{&#34;type&#34;:&#34;Point&#34;,&#34;coordinates&#34;:[-76.716700,-1.208300]}" id="NCID0EZKFK" xlink:type="simple">1.2083°S, 76.7167°W</named-content></named-content>), 220 m (<named-content xmlns:xlink="http://www.w3.org/1999/xlink" content-type="dwc:institutional_code" xlink:type="simple">QCAZ</named-content> 38948); Fátima (<named-content xmlns:xlink="http://www.w3.org/1999/xlink" content-type="dwc:verbatimCoordinates" xlink:type="simple"><named-content content-type="geo-json" specific-use="{&#34;type&#34;:&#34;Point&#34;,&#34;coordinates&#34;:[-78.000000,-1.411400]}" id="NCID0EGLFK" xlink:type="simple">1.4114°S, 78.0000°W</named-content></named-content>), 1023 m (<named-content xmlns:xlink="http://www.w3.org/1999/xlink" content-type="dwc:institutional_code" xlink:type="simple">QCAZ</named-content> 15424, 49334); Bobonaza, Tuculí (<named-content xmlns:xlink="http://www.w3.org/1999/xlink" content-type="dwc:verbatimCoordinates" xlink:type="simple"><named-content content-type="geo-json" specific-use="{&#34;type&#34;:&#34;Point&#34;,&#34;coordinates&#34;:[-77.869600,-1.494500]}" id="NCID0ETLFK" xlink:type="simple">1.4945°S, 77.8696°W</named-content></named-content>), 620 m (<named-content xmlns:xlink="http://www.w3.org/1999/xlink" content-type="dwc:institutional_code" xlink:type="simple">QCAZ</named-content> 32543); Zanjarajuno (<named-content xmlns:xlink="http://www.w3.org/1999/xlink" content-type="dwc:verbatimCoordinates" xlink:type="simple"><named-content content-type="geo-json" specific-use="{&#34;type&#34;:&#34;Point&#34;,&#34;coordinates&#34;:[-77.870500,-1.357200]}" id="NCID0EAMFK" xlink:type="simple">1.3572°S, 77.8705°W</named-content></named-content>), 977 m (<named-content xmlns:xlink="http://www.w3.org/1999/xlink" content-type="dwc:institutional_code" xlink:type="simple">QCAZ</named-content> 49314, 49340); Arajuno (<named-content xmlns:xlink="http://www.w3.org/1999/xlink" content-type="dwc:verbatimCoordinates" xlink:type="simple"><named-content content-type="geo-json" specific-use="{&#34;type&#34;:&#34;Point&#34;,&#34;coordinates&#34;:[-77.689000,-1.324300]}" id="NCID0ENMFK" xlink:type="simple">1.3243°S, 77.6890°W</named-content></named-content>), 580 m (<named-content xmlns:xlink="http://www.w3.org/1999/xlink" content-type="dwc:institutional_code" xlink:type="simple">QCAZ</named-content> 38332); Canelos (<named-content xmlns:xlink="http://www.w3.org/1999/xlink" content-type="dwc:verbatimCoordinates" xlink:type="simple"><named-content content-type="geo-json" specific-use="{&#34;type&#34;:&#34;Point&#34;,&#34;coordinates&#34;:[-77.757600,-1.606500]}" id="NCID0E1MFK" xlink:type="simple">1.6065°S, 77.7576°W</named-content></named-content>), 465 m (<named-content xmlns:xlink="http://www.w3.org/1999/xlink" content-type="dwc:institutional_code" xlink:type="simple">QCAZ</named-content> 52816, 52820); Canelos-Puyo road (<named-content xmlns:xlink="http://www.w3.org/1999/xlink" content-type="dwc:verbatimCoordinates" xlink:type="simple"><named-content content-type="geo-json" specific-use="{&#34;type&#34;:&#34;Point&#34;,&#34;coordinates&#34;:[-77.757600,-1.601600]}" id="NCID0EHNFK" xlink:type="simple">1.6016°S, 77.7576°W</named-content></named-content>), 465 (<named-content xmlns:xlink="http://www.w3.org/1999/xlink" content-type="dwc:institutional_code" xlink:type="simple">QCAZ</named-content> 52837−38); Sarayaku, Río Palandayaku <!--PageBreak-->(<named-content xmlns:xlink="http://www.w3.org/1999/xlink" content-type="dwc:verbatimCoordinates" xlink:type="simple"><named-content content-type="geo-json" specific-use="{&#34;type&#34;:&#34;Point&#34;,&#34;coordinates&#34;:[-77.490200,-1.735500]}" id="NCID0EWNFK" xlink:type="simple">1.7355°S, 77.4902°W</named-content></named-content>), 325 m (<named-content xmlns:xlink="http://www.w3.org/1999/xlink" content-type="dwc:institutional_code" xlink:type="simple">QCAZ</named-content> 52751−53, 52755); Montalvo, Comunidad Campus (<named-content xmlns:xlink="http://www.w3.org/1999/xlink" content-type="dwc:verbatimCoordinates" xlink:type="simple"><named-content content-type="geo-json" specific-use="{&#34;type&#34;:&#34;Point&#34;,&#34;coordinates&#34;:[-76.916800,-1.992400]}" id="NCID0EDOFK" xlink:type="simple">1.9924°S, 76.9168°W</named-content></named-content>), 392 m (<named-content xmlns:xlink="http://www.w3.org/1999/xlink" content-type="dwc:institutional_code" xlink:type="simple">QCAZ</named-content> 53161, 53165−67, 53181−82, 53184); Killu Allpa (<named-content xmlns:xlink="http://www.w3.org/1999/xlink" content-type="dwc:verbatimCoordinates" xlink:type="simple"><named-content content-type="geo-json" specific-use="{&#34;type&#34;:&#34;Point&#34;,&#34;coordinates&#34;:[-76.857700,-2.187100]}" id="NCID0EQOFK" xlink:type="simple">2.1871°S, 76.8577°W</named-content></named-content>), 335 m (<named-content xmlns:xlink="http://www.w3.org/1999/xlink" content-type="dwc:institutional_code" xlink:type="simple">QCAZ</named-content> 52892); Parque Nacional Llanganates, Comunidad Zarentza (<named-content xmlns:xlink="http://www.w3.org/1999/xlink" content-type="dwc:verbatimCoordinates" xlink:type="simple"><named-content content-type="geo-json" specific-use="{&#34;type&#34;:&#34;Point&#34;,&#34;coordinates&#34;:[-78.051100,-1.358700]}" id="NCID0E4OFK" xlink:type="simple">1.3587°S, 78.0511°W</named-content></named-content>), 1338 m (<named-content xmlns:xlink="http://www.w3.org/1999/xlink" content-type="dwc:institutional_code" xlink:type="simple">QCAZ</named-content> 59772). PROVINCIA TUNGURAHUA: Río Verde (<named-content xmlns:xlink="http://www.w3.org/1999/xlink" content-type="dwc:verbatimCoordinates" xlink:type="simple"><named-content content-type="geo-json" specific-use="{&#34;type&#34;:&#34;Point&#34;,&#34;coordinates&#34;:[-78.300600,-1.400100]}" id="NCID0EKPFK" xlink:type="simple">1.4001°S, 78.3006°W</named-content></named-content>), 1600 m (<named-content xmlns:xlink="http://www.w3.org/1999/xlink" content-type="dwc:institutional_code" xlink:type="simple">QCAZ</named-content> 52017−19); Río Negro (<named-content xmlns:xlink="http://www.w3.org/1999/xlink" content-type="dwc:verbatimCoordinates" xlink:type="simple"><named-content content-type="geo-json" specific-use="{&#34;type&#34;:&#34;Point&#34;,&#34;coordinates&#34;:[-78.204200,-1.412500]}" id="NCID0EXPFK" xlink:type="simple">1.4125°S, 78.2042°W</named-content></named-content>), 1244 m (<named-content xmlns:xlink="http://www.w3.org/1999/xlink" content-type="dwc:institutional_code" xlink:type="simple">QCAZ</named-content> 52023−24, 52026). PERU: REGION LORETO: PROVINCIA DATEM DEL MARAÑÓN: Andoas (<named-content xmlns:xlink="http://www.w3.org/1999/xlink" content-type="dwc:verbatimCoordinates" xlink:type="simple"><named-content content-type="geo-json" specific-use="{&#34;type&#34;:&#34;Point&#34;,&#34;coordinates&#34;:[-76.513700,-2.651600]}" id="NCID0EEQFK" xlink:type="simple">2.6516°S, 76.5137°W</named-content></named-content>), 151 m (<named-content xmlns:xlink="http://www.w3.org/1999/xlink" content-type="dwc:institutional_code" xlink:type="simple">CORBIDI</named-content> 1039−41, 1044, 1046, 1059, 5029). PROVINCIA LORETO: San Jacinto (<named-content xmlns:xlink="http://www.w3.org/1999/xlink" content-type="dwc:verbatimCoordinates" xlink:type="simple"><named-content content-type="geo-json" specific-use="{&#34;type&#34;:&#34;Point&#34;,&#34;coordinates&#34;:[-75.863700,-2.330800]}" id="NCID0ERQFK" xlink:type="simple">2.3308°S, 75.8637°W</named-content></named-content>), 160 m (<named-content xmlns:xlink="http://www.w3.org/1999/xlink" content-type="dwc:institutional_code" xlink:type="simple">CORBIDI</named-content> 1144, 1151−52).</p><p>
          <bold><italic><tp:taxon-name><tp:taxon-name-part taxon-name-part-type="genus" reg="Dendropsophus">Dendropsophus</tp:taxon-name-part> <tp:taxon-name-part taxon-name-part-type="species" reg="kamagarini">kamagarini</tp:taxon-name-part></tp:taxon-name></italic></bold>
        </p><p>PERU: DEPARTAMENTO MADRE DE DIOS: PROVINCIA TAMBOPATA: Inotawa (<named-content xmlns:xlink="http://www.w3.org/1999/xlink" content-type="dwc:verbatimCoordinates" xlink:type="simple"><named-content content-type="geo-json" specific-use="{&#34;type&#34;:&#34;Point&#34;,&#34;coordinates&#34;:[-69.318200,-12.809200]}" id="NCID0EQRFK" xlink:type="simple">12.8092°S, 69.3182°W</named-content></named-content>), 192 m (<named-content xmlns:xlink="http://www.w3.org/1999/xlink" content-type="dwc:institutional_code" xlink:type="simple">CORBIDI</named-content> 5246); La Habana (<named-content xmlns:xlink="http://www.w3.org/1999/xlink" content-type="dwc:verbatimCoordinates" xlink:type="simple"><named-content content-type="geo-json" specific-use="{&#34;type&#34;:&#34;Point&#34;,&#34;coordinates&#34;:[-69.179600,-12.653700]}" id="NCID0E4RFK" xlink:type="simple">12.6537°S, 69.1796°W</named-content></named-content>), 192 m (<named-content xmlns:xlink="http://www.w3.org/1999/xlink" content-type="dwc:institutional_code" xlink:type="simple">CORBIDI</named-content> 5259). DEPARTAMENTO CUSCO: PROVINCIA LA CONVENCIÓN: Comunidad Nativa Poyentimari (<named-content xmlns:xlink="http://www.w3.org/1999/xlink" content-type="dwc:verbatimCoordinates" xlink:type="simple"><named-content content-type="geo-json" specific-use="{&#34;type&#34;:&#34;Point&#34;,&#34;coordinates&#34;:[-73.000900,-12.188500]}" id="NCID0EKSFK" xlink:type="simple">12.1885°S, 73.0009°W</named-content></named-content>), 725 m (<named-content xmlns:xlink="http://www.w3.org/1999/xlink" content-type="dwc:institutional_code" xlink:type="simple">CORBIDI</named-content> 8150–53, 8228–36, 8285–86, 8305, 8463, 8476); Megantoni (<named-content xmlns:xlink="http://www.w3.org/1999/xlink" content-type="dwc:verbatimCoordinates" xlink:type="simple"><named-content content-type="geo-json" specific-use="{&#34;type&#34;:&#34;Point&#34;,&#34;coordinates&#34;:[-72.842500,-12.258100]}" id="NCID0EXSFK" xlink:type="simple">12.2581°S, 72.8425°W</named-content></named-content>), 670 m (<named-content xmlns:xlink="http://www.w3.org/1999/xlink" content-type="dwc:institutional_code" xlink:type="simple">CORBIDI</named-content> 6659, 6664, 6679, 6685, 6687–88, 6692, 6694, 6698); Comunidad Nativa Chokoriari (<named-content xmlns:xlink="http://www.w3.org/1999/xlink" content-type="dwc:verbatimCoordinates" xlink:type="simple"><named-content content-type="geo-json" specific-use="{&#34;type&#34;:&#34;Point&#34;,&#34;coordinates&#34;:[-72.940900,-11.956900]}" id="NCID0EETFK" xlink:type="simple">11.9569°S, 72.9409°W</named-content></named-content>), 434 m (<named-content xmlns:xlink="http://www.w3.org/1999/xlink" content-type="dwc:institutional_code" xlink:type="simple">CORBIDI</named-content> 8067–70); Puyantimari (<named-content xmlns:xlink="http://www.w3.org/1999/xlink" content-type="dwc:verbatimCoordinates" xlink:type="simple"><named-content content-type="geo-json" specific-use="{&#34;type&#34;:&#34;Point&#34;,&#34;coordinates&#34;:[-73.000400,-12.186100]}" id="NCID0ERTFK" xlink:type="simple">12.1861°S, 73.0004°W</named-content></named-content>), 710 m (<named-content xmlns:xlink="http://www.w3.org/1999/xlink" content-type="dwc:institutional_code" xlink:type="simple">CORBIDI</named-content> 9762); Pongo de Mainique (<named-content xmlns:xlink="http://www.w3.org/1999/xlink" content-type="dwc:verbatimCoordinates" xlink:type="simple"><named-content content-type="geo-json" specific-use="{&#34;type&#34;:&#34;Point&#34;,&#34;coordinates&#34;:[-72.842500,-12.258100]}" id="NCID0E5TFK" xlink:type="simple">12.2581°S, 72.8425°W</named-content></named-content>), 670 m (<named-content xmlns:xlink="http://www.w3.org/1999/xlink" content-type="dwc:institutional_code" xlink:type="simple">CORBIDI</named-content> 5471, 5473, 5480, 5484); Pagoreni norte (<named-content xmlns:xlink="http://www.w3.org/1999/xlink" content-type="dwc:verbatimCoordinates" xlink:type="simple"><named-content content-type="geo-json" specific-use="{&#34;type&#34;:&#34;Point&#34;,&#34;coordinates&#34;:[-73.896700,-11.711500]}" id="NCID0ELUFK" xlink:type="simple">11.7115°S, 73.8967°W</named-content></named-content>), 402 m (<named-content xmlns:xlink="http://www.w3.org/1999/xlink" content-type="dwc:institutional_code" xlink:type="simple">CORBIDI</named-content> 10018–19); Comunidad Ochigoteni (<named-content xmlns:xlink="http://www.w3.org/1999/xlink" content-type="dwc:verbatimCoordinates" xlink:type="simple"><named-content content-type="geo-json" specific-use="{&#34;type&#34;:&#34;Point&#34;,&#34;coordinates&#34;:[-73.090000,-12.575800]}" id="NCID0EYUFK" xlink:type="simple">12.5758°S, 73.09°W</named-content></named-content>), 1696 m (<named-content xmlns:xlink="http://www.w3.org/1999/xlink" content-type="dwc:institutional_code" xlink:type="simple">CORBIDI</named-content> 5392); Palmeiras-Alto Shimá (<named-content xmlns:xlink="http://www.w3.org/1999/xlink" content-type="dwc:verbatimCoordinates" xlink:type="simple"><named-content content-type="geo-json" specific-use="{&#34;type&#34;:&#34;Point&#34;,&#34;coordinates&#34;:[-73.135000,-12.545300]}" id="NCID0EFVFK" xlink:type="simple">12.5453°S, 73.1350°W</named-content></named-content>), 500 m (<named-content xmlns:xlink="http://www.w3.org/1999/xlink" content-type="dwc:institutional_code" xlink:type="simple">CORBIDI</named-content> 10585); Chokoriari (<named-content xmlns:xlink="http://www.w3.org/1999/xlink" content-type="dwc:verbatimCoordinates" xlink:type="simple"><named-content content-type="geo-json" specific-use="{&#34;type&#34;:&#34;Point&#34;,&#34;coordinates&#34;:[-72.940900,-11.956900]}" id="NCID0ESVFK" xlink:type="simple">11.9569°S, 72.9409°W</named-content></named-content>), 413 m (<named-content xmlns:xlink="http://www.w3.org/1999/xlink" content-type="dwc:institutional_code" xlink:type="simple">CORBIDI</named-content> 10628). BOLIVIA: DEPARTAMENTO COCHABAMBA: PROVINCIA AYOPAYA: Confluence of the Altamachi and Ipiri rivers (<named-content xmlns:xlink="http://www.w3.org/1999/xlink" content-type="dwc:verbatimCoordinates" xlink:type="simple"><named-content content-type="geo-json" specific-use="{&#34;type&#34;:&#34;Point&#34;,&#34;coordinates&#34;:[-66.666700,-16.054300]}" id="NCID0E6VFK" xlink:type="simple">16.0543°S, 66.6667°W</named-content></named-content>), 600 m (MHNC-A 427, 429). PROVINCIA CARRASCO: Valle del Sacta (<named-content xmlns:xlink="http://www.w3.org/1999/xlink" content-type="dwc:verbatimCoordinates" xlink:type="simple"><named-content content-type="geo-json" specific-use="{&#34;type&#34;:&#34;Point&#34;,&#34;coordinates&#34;:[-64.767000,-17.118000]}" id="NCID0EHWFK" xlink:type="simple">17.118°S, 64.767°W</named-content></named-content>), 230 m (MHNC-A 2116).</p><p>
          <bold><italic><tp:taxon-name><tp:taxon-name-part taxon-name-part-type="genus" reg="Dendropsophus">Dendropsophus</tp:taxon-name-part> <tp:taxon-name-part taxon-name-part-type="species" reg="kubricki">kubricki</tp:taxon-name-part></tp:taxon-name></italic></bold>
        </p><p>PERU: DEPARTAMENTO LORETO: PROVINCIA REQUENA: Sierra del Divisor (<named-content xmlns:xlink="http://www.w3.org/1999/xlink" content-type="dwc:verbatimCoordinates" xlink:type="simple"><named-content content-type="geo-json" specific-use="{&#34;type&#34;:&#34;Point&#34;,&#34;coordinates&#34;:[-73.846100,-6.918700]}" id="NCID0EBXFK" xlink:type="simple">6.9187°S, 73.8461°W</named-content></named-content>), 500 m (<named-content xmlns:xlink="http://www.w3.org/1999/xlink" content-type="dwc:institutional_code" xlink:type="simple">CORBIDI</named-content> 2281, 3743–44, 3762, 3780, 3970, 3983); Campamento Wishuincho-Río Tapiche (<named-content xmlns:xlink="http://www.w3.org/1999/xlink" content-type="dwc:verbatimCoordinates" xlink:type="simple"><named-content content-type="geo-json" specific-use="{&#34;type&#34;:&#34;Point&#34;,&#34;coordinates&#34;:[-73.978100,-7.191400]}" id="NCID0EOXFK" xlink:type="simple">7.1914°S, 73.9781°W</named-content></named-content>), 120 m (<named-content xmlns:xlink="http://www.w3.org/1999/xlink" content-type="dwc:institutional_code" xlink:type="simple">CORBIDI</named-content> 15775–85). DEPARTAMENTO SAN MARTÍN: PROVINCIA PICOTA: Área de Conservación Municipal Chambira (<named-content xmlns:xlink="http://www.w3.org/1999/xlink" content-type="dwc:verbatimCoordinates" xlink:type="simple"><named-content content-type="geo-json" specific-use="{&#34;type&#34;:&#34;Point&#34;,&#34;coordinates&#34;:[-76.090000,-7.037500]}" id="NCID0E2XFK" xlink:type="simple">7.0375°S, 76.0900°W</named-content></named-content>), 679 m (<named-content xmlns:xlink="http://www.w3.org/1999/xlink" content-type="dwc:institutional_code" xlink:type="simple">CORBIDI</named-content> 8861–64).</p><!--PageBreak--></app><table-wrap id="T3" position="float" orientation="portrait"><label>Table 3.</label><caption><p>Descriptive statistics for morphometric measurements of adult <italic><tp:taxon-name><tp:taxon-name-part taxon-name-part-type="genus" reg="Dendropsophus">Dendropsophus</tp:taxon-name-part> <tp:taxon-name-part taxon-name-part-type="species" reg="parviceps">parviceps</tp:taxon-name-part></tp:taxon-name></italic> (Northern Clade), <italic><tp:taxon-name><tp:taxon-name-part taxon-name-part-type="genus" reg="Dendropsophus">D.</tp:taxon-name-part> <tp:taxon-name-part taxon-name-part-type="species" reg="kamagarini">kamagarini</tp:taxon-name-part></tp:taxon-name></italic> sp. n. (Southern Clade), and <italic><tp:taxon-name><tp:taxon-name-part taxon-name-part-type="genus" reg="Dendropsophus">D.</tp:taxon-name-part> <tp:taxon-name-part taxon-name-part-type="species" reg="kubricki">kubricki</tp:taxon-name-part></tp:taxon-name></italic> sp. n. (Central Clade). Mean ± SD is given with range below. Abbreviations are: <abbrev xmlns:xlink="http://www.w3.org/1999/xlink" xlink:title="snout-vent length" id="ABBRID0EMNAG" xlink:type="simple">SVL</abbrev> = snout-vent length; <abbrev xmlns:xlink="http://www.w3.org/1999/xlink" xlink:title="head width" id="ABBRID0EQNAG" xlink:type="simple">HW</abbrev> = head width; <abbrev xmlns:xlink="http://www.w3.org/1999/xlink" xlink:title="head length" id="ABBRID0EUNAG" xlink:type="simple">HL</abbrev> = head length; <abbrev xmlns:xlink="http://www.w3.org/1999/xlink" xlink:title="eye to nostril distance" id="ABBRID0EYNAG" xlink:type="simple">END</abbrev> = eye to nostril distance; <abbrev xmlns:xlink="http://www.w3.org/1999/xlink" xlink:title="internarial distance" id="ABBRID0E3NAG" xlink:type="simple">IN</abbrev> = internarial distance between the nostrils; <abbrev xmlns:xlink="http://www.w3.org/1999/xlink" xlink:title="femur length" id="ABBRID0EAOAG" xlink:type="simple">FL</abbrev> = femur length; <abbrev xmlns:xlink="http://www.w3.org/1999/xlink" xlink:title="tibia length" id="ABBRID0EEOAG" xlink:type="simple">TL</abbrev> = tibia length; <abbrev xmlns:xlink="http://www.w3.org/1999/xlink" xlink:title="femur length" id="ABBRID0EIOAG" xlink:type="simple">FL</abbrev> = foot length. All measurements are in mm.</p></caption><table id="TID0EVJAE" rules="all"><tbody><tr><th rowspan="2" colspan="1"/><th rowspan="1" colspan="2">
                  <italic><tp:taxon-name><tp:taxon-name-part taxon-name-part-type="genus" reg="Dendropsophus">Dendropsophus</tp:taxon-name-part> <tp:taxon-name-part taxon-name-part-type="species" reg="parviceps">parviceps</tp:taxon-name-part></tp:taxon-name></italic>
                </th><th rowspan="1" colspan="2">
                  <italic><tp:taxon-name><tp:taxon-name-part taxon-name-part-type="genus" reg="Dendropsophus">Dendropsophus</tp:taxon-name-part> <tp:taxon-name-part taxon-name-part-type="species" reg="kamagarini">kamagarini</tp:taxon-name-part></tp:taxon-name></italic> sp. n.</th><th rowspan="1" colspan="2">
                  <italic><tp:taxon-name><tp:taxon-name-part taxon-name-part-type="genus" reg="Dendropsophus">Dendropsophus</tp:taxon-name-part> <tp:taxon-name-part taxon-name-part-type="species" reg="kubricki">kubricki</tp:taxon-name-part></tp:taxon-name></italic> sp. n.</th></tr><tr><th rowspan="1" colspan="1">Males <italic>n</italic> = 65</th><th rowspan="1" colspan="1">Females <italic>n</italic> = 30</th><th rowspan="1" colspan="1">Males <italic>n</italic> = 35</th><th rowspan="1" colspan="1">Females <italic>n</italic> = 7</th><th rowspan="1" colspan="1">Males <italic>n</italic> = 14</th><th rowspan="1" colspan="1">Females <italic>n</italic> = 8</th></tr><tr><td rowspan="1" colspan="1">
                  <bold><abbrev xmlns:xlink="http://www.w3.org/1999/xlink" xlink:title="snout-vent length" id="ABBRID0EMRAG" xlink:type="simple">SVL</abbrev></bold>
                </td><td rowspan="1" colspan="1">16.4 ± 0.84 (14.3−18.7)</td><td rowspan="1" colspan="1">22.5 ± 1.17 (20.3−24.4)</td><td rowspan="1" colspan="1">19.9 ± 1.33 (17.6−22.7)</td><td rowspan="1" colspan="1">26.1 ± 1.67 (24.0−28.1)</td><td rowspan="1" colspan="1">19.4 ± 0.48 (18.3−20.1)</td><td rowspan="1" colspan="1">26.0 ± 2.33 (22.0−28.4)</td></tr><tr><td rowspan="1" colspan="1">
                  <bold><abbrev xmlns:xlink="http://www.w3.org/1999/xlink" xlink:title="head width" id="ABBRID0EISAG" xlink:type="simple">HW</abbrev></bold>
                </td><td rowspan="1" colspan="1">5.2 ± 0.30 (4.6−5.9)</td><td rowspan="1" colspan="1">6.8 ± 0.32 (6.2−7.4)</td><td rowspan="1" colspan="1">6.3 ± 0.40 (5.5−7.0)</td><td rowspan="1" colspan="1">8.2 ± 0.50 (7.3−8.8)</td><td rowspan="1" colspan="1">6.4 ± 0.24 (6.0−6.7)</td><td rowspan="1" colspan="1">8.2 ± 0.85 (6.8−9.3)</td></tr><tr><td rowspan="1" colspan="1">
                  <bold><abbrev xmlns:xlink="http://www.w3.org/1999/xlink" xlink:title="head length" id="ABBRID0EETAG" xlink:type="simple">HL</abbrev></bold>
                </td><td rowspan="1" colspan="1">4.9 ± 0.36 (4.2−5.8)</td><td rowspan="1" colspan="1">6.1 ± 0.54 (5.3−7.5)</td><td rowspan="1" colspan="1">6.2 ± 0.34 (5.4−6.8)</td><td rowspan="1" colspan="1">7.7 ± 0.41 (6.9−8.1)</td><td rowspan="1" colspan="1">6.3 ± 0.29 (5.9−7.0)</td><td rowspan="1" colspan="1">7.5 ± 0.40 (7.0−8.2)</td></tr><tr><td rowspan="1" colspan="1">
                  <bold><abbrev xmlns:xlink="http://www.w3.org/1999/xlink" xlink:title="eye to nostril distance" id="ABBRID0EAUAG" xlink:type="simple">END</abbrev></bold>
                </td><td rowspan="1" colspan="1">1.7 ± 0.14 (1.4−2.2)</td><td rowspan="1" colspan="1">2.1 ± 0.17 (1.9−2.4)</td><td rowspan="1" colspan="1">2.0 ± 0.16 (1.7−2.3)</td><td rowspan="1" colspan="1">2.4 ± 0.17 (2.4−2.6)</td><td rowspan="1" colspan="1">2.1 ± 0.26 (1.8−2.7)</td><td rowspan="1" colspan="1">2.7 ± 0.33 (2.3−3.3)</td></tr><tr><td rowspan="1" colspan="1">
                  <bold><abbrev xmlns:xlink="http://www.w3.org/1999/xlink" xlink:title="internarial distance" id="ABBRID0E3UAG" xlink:type="simple">IN</abbrev></bold>
                </td><td rowspan="1" colspan="1">1.6 ± 0.14 (1.3−2.0)</td><td rowspan="1" colspan="1">2.0 ± 0.18 (1.7−2.4)</td><td rowspan="1" colspan="1">1.8 ± 0.16 (1.5−2.2)</td><td rowspan="1" colspan="1">2.2 ± 0.12 (2.0−2.4)</td><td rowspan="1" colspan="1">1.8 ± 0.11 (1.5−2.0)</td><td rowspan="1" colspan="1">2.3 ± 0.22 (2.0−2.7)</td></tr><tr><td rowspan="1" colspan="1">
                  <bold><abbrev xmlns:xlink="http://www.w3.org/1999/xlink" xlink:title="femur length" id="ABBRID0EYVAG" xlink:type="simple">FL</abbrev></bold>
                </td><td rowspan="1" colspan="1">7.8 ± 0.48 (6.6−8.9)</td><td rowspan="1" colspan="1">11.2 ± 0.67 (9.9−12.6)</td><td rowspan="1" colspan="1">9.8 ± 0.67 (8.5−11.3)</td><td rowspan="1" colspan="1">13.1 ± 0.74 (12.1−14.0)</td><td rowspan="1" colspan="1">9.7 ± 0.52 (8.9−10.7)</td><td rowspan="1" colspan="1">12.7 ± 0.69 (11.9−13.6)</td></tr><tr><td rowspan="1" colspan="1">
                  <bold><abbrev xmlns:xlink="http://www.w3.org/1999/xlink" xlink:title="tibia length" id="ABBRID0EUWAG" xlink:type="simple">TL</abbrev></bold>
                </td><td rowspan="1" colspan="1">8.6 ± 0.49 (7.2−9.8)</td><td rowspan="1" colspan="1">12.2 ± 0.65 (10.7−13.5)</td><td rowspan="1" colspan="1">10.6 ± 0.74 (9.0−11.8)</td><td rowspan="1" colspan="1">14.1 ± 0.56 (13.3−15.0)</td><td rowspan="1" colspan="1">10.4 ± 0.41 (9.8−11.1)</td><td rowspan="1" colspan="1">13.8 ± 1.08 (12.3−15.5)</td></tr><tr><td rowspan="1" colspan="1">
                  <bold><abbrev xmlns:xlink="http://www.w3.org/1999/xlink" xlink:title="femur length" id="ABBRID0EQXAG" xlink:type="simple">FL</abbrev></bold>
                </td><td rowspan="1" colspan="1">6.5 ± 0.49 (5.4−7.7)</td><td rowspan="1" colspan="1">9.1 ± 0.88 (7.3−10.6)</td><td rowspan="1" colspan="1">8.3 ± 0.65 (7.0−9.4)</td><td rowspan="1" colspan="1">11.3 ± 0.81 (10.3−12.6)</td><td rowspan="1" colspan="1">7.9 ± 0.38 (7.3−8.8)</td><td rowspan="1" colspan="1">10.4 ± 0.55 (9.6−11.5)</td></tr></tbody></table></table-wrap><fig id="F4" position="float" orientation="portrait"><label>Figure 4.</label><caption><p>Advertisement calls of the <italic><tp:taxon-name><tp:taxon-name-part taxon-name-part-type="genus" reg="Dendropsophus">Dendropsophus</tp:taxon-name-part> <tp:taxon-name-part taxon-name-part-type="species" reg="parviceps">parviceps</tp:taxon-name-part></tp:taxon-name></italic> species complex. On each species, the oscillograms are shown above and spectrograms . <italic><tp:taxon-name><tp:taxon-name-part taxon-name-part-type="genus" reg="Dendropsophus">Dendropsophus</tp:taxon-name-part> <tp:taxon-name-part taxon-name-part-type="species" reg="parviceps">parviceps</tp:taxon-name-part></tp:taxon-name></italic> (Northern Clade): <bold>A</bold> Advertisement call from Sarayaku (<named-content xmlns:xlink="http://www.w3.org/1999/xlink" content-type="dwc:institutional_code" xlink:type="simple">QCAZ</named-content> 52753) <bold>B</bold> Advertisement call + clicks from Canelos (<named-content xmlns:xlink="http://www.w3.org/1999/xlink" content-type="dwc:institutional_code" xlink:type="simple">QCAZ</named-content> 52837). <italic><tp:taxon-name><tp:taxon-name-part taxon-name-part-type="genus" reg="Dendropsophus">Dendropsophus</tp:taxon-name-part> <tp:taxon-name-part taxon-name-part-type="species" reg="kamagarini">kamagarini</tp:taxon-name-part></tp:taxon-name></italic> sp. n. (Southern Clade): <bold>C</bold> Advertisement call from Tambopata <bold>D</bold> Advertisement call + clicks from Tambopata. <italic><tp:taxon-name><tp:taxon-name-part taxon-name-part-type="genus" reg="Dendropsophus">Dendropsophus</tp:taxon-name-part> <tp:taxon-name-part taxon-name-part-type="species" reg="kubricki">kubricki</tp:taxon-name-part></tp:taxon-name></italic> sp. n. (Central Clade): <bold>E</bold> Advertisement call from Río Tapiche <bold>F</bold> Advertisement call + clicks from Río Tapiche. Calls from Peru lack specimen vouchers. A note-centered approach was used to define what is considered a call and a note (<italic>sensu</italic> <xref ref-type="bibr" rid="B48">Köhler et al. 2017</xref>).</p></caption><graphic xmlns:xlink="http://www.w3.org/1999/xlink" xlink:href="zookeys-726-025-g004.jpg" position="float" orientation="portrait" xlink:type="simple" id="oo_177865.jpg"/></fig><fig id="F5" position="float" orientation="portrait"><label>Figure 5.</label><caption><p>Principal components from analysis of seven acoustic variables of advertisement calls of <italic><tp:taxon-name><tp:taxon-name-part taxon-name-part-type="genus" reg="Dendropsophus">Dendropsophus</tp:taxon-name-part> <tp:taxon-name-part taxon-name-part-type="species" reg="parviceps">parviceps</tp:taxon-name-part></tp:taxon-name></italic> (Northern Clade), <italic><tp:taxon-name><tp:taxon-name-part taxon-name-part-type="genus" reg="Dendropsophus">D.</tp:taxon-name-part> <tp:taxon-name-part taxon-name-part-type="species" reg="kamagarini">kamagarini</tp:taxon-name-part></tp:taxon-name></italic> sp. n. (Southern Clade), and <italic><tp:taxon-name><tp:taxon-name-part taxon-name-part-type="genus" reg="Dendropsophus">D.</tp:taxon-name-part> <tp:taxon-name-part taxon-name-part-type="species" reg="kubricki">kubricki</tp:taxon-name-part></tp:taxon-name></italic> sp. n. (Central Clade). The contribution of each principal component to explain total variation is indicated in parenthesis.</p></caption><graphic xmlns:xlink="http://www.w3.org/1999/xlink" xlink:href="zookeys-726-025-g005.jpg" position="float" orientation="portrait" xlink:type="simple" id="oo_177866.jpg"/></fig><table-wrap id="T8" position="float" orientation="portrait"><label>Table 8.</label><caption><p>Character loadings and eigenvalues for Principal Components (<abbrev xmlns:xlink="http://www.w3.org/1999/xlink" xlink:title="Principal Component" id="ABBRID0EBKBG" xlink:type="simple">PC</abbrev>) I–II. The analysis was based on seven acoustic variables from advertisement calls of <italic><tp:taxon-name><tp:taxon-name-part taxon-name-part-type="genus" reg="Dendropsophus">Dendropsophus</tp:taxon-name-part> <tp:taxon-name-part taxon-name-part-type="species" reg="parviceps">parviceps</tp:taxon-name-part></tp:taxon-name></italic> (Northern Clade), <italic><tp:taxon-name><tp:taxon-name-part taxon-name-part-type="genus" reg="Dendropsophus">D.</tp:taxon-name-part> <tp:taxon-name-part taxon-name-part-type="species" reg="kamagarini">kamagarini</tp:taxon-name-part></tp:taxon-name></italic> sp. n. (Southern Clade), and <italic><tp:taxon-name><tp:taxon-name-part taxon-name-part-type="genus" reg="Dendropsophus">D.</tp:taxon-name-part> <tp:taxon-name-part taxon-name-part-type="species" reg="kubricki">kubricki</tp:taxon-name-part></tp:taxon-name></italic> sp. n. (Central Clade). Bold numbers indicate highest loadings.</p></caption><table id="TID0EODAG" rules="all"><tbody><tr><td rowspan="2" colspan="1">
                  <bold>Variables</bold>
                </td><td rowspan="1" colspan="2">
                  <bold><abbrev xmlns:xlink="http://www.w3.org/1999/xlink" xlink:title="Principal Components Analysis" id="ABBRID0EWLBG" xlink:type="simple">PCA</abbrev> Advertisement call</bold>
                </td></tr><tr><td rowspan="1" colspan="1">
                  <bold>PCI</bold>
                </td><td rowspan="1" colspan="1">
                  <bold>PCII</bold>
                </td></tr><tr><td rowspan="1" colspan="1">Note duration</td><td rowspan="1" colspan="1">-0.24</td><td rowspan="1" colspan="1">
                  <bold>0.58</bold>
                </td></tr><tr><td rowspan="1" colspan="1">Dominant frequency</td><td rowspan="1" colspan="1">
                  <bold>0.48</bold>
                </td><td rowspan="1" colspan="1">0.17</td></tr><tr><td rowspan="1" colspan="1">Initial frequency</td><td rowspan="1" colspan="1">
                  <bold>0.48</bold>
                </td><td rowspan="1" colspan="1">0.16</td></tr><tr><td rowspan="1" colspan="1">Final frequency</td><td rowspan="1" colspan="1">
                  <bold>0.48</bold>
                </td><td rowspan="1" colspan="1">0.17</td></tr><tr><td rowspan="1" colspan="1">Rise time</td><td rowspan="1" colspan="1">-0.21</td><td rowspan="1" colspan="1">
                  <bold>0.59</bold>
                </td></tr><tr><td rowspan="1" colspan="1">Number of pulses</td><td rowspan="1" colspan="1">-<bold>0.40</bold></td><td rowspan="1" colspan="1">0.20</td></tr><tr><td rowspan="1" colspan="1">Pulse rate</td><td rowspan="1" colspan="1">-0.23</td><td rowspan="1" colspan="1">-<bold>0.43</bold></td></tr><tr><td rowspan="1" colspan="1">Eingevalue</td><td rowspan="1" colspan="1">3.80</td><td rowspan="1" colspan="1">2.34</td></tr><tr><td rowspan="1" colspan="1">% of variation</td><td rowspan="1" colspan="1">54.2</td><td rowspan="1" colspan="1">33.5</td></tr></tbody></table></table-wrap></tp:treatment-sec><ref-list><ref id="B25"><mixed-citation xmlns:xlink="http://www.w3.org/1999/xlink" xlink:type="simple">
          <person-group><name name-style="western"><surname>Duellman</surname><given-names>WE</given-names></name><name name-style="western"><surname>Crump</surname><given-names>ML</given-names></name></person-group> (<year>1974</year>) <article-title>Speciation in frogs of the <italic><tp:taxon-name><tp:taxon-name-part taxon-name-part-type="genus">Hyla</tp:taxon-name-part> <tp:taxon-name-part taxon-name-part-type="species">parviceps</tp:taxon-name-part></tp:taxon-name></italic> group in the upper Amazon basin.</article-title> <source>Occasional Papers of the Museum of Natural History, University of Kansas</source> <volume>23</volume>: <fpage>1</fpage>–<lpage>40</lpage>.</mixed-citation></ref><ref id="B22"><mixed-citation xmlns:xlink="http://www.w3.org/1999/xlink" xlink:type="simple">
          <person-group><name name-style="western"><surname>Duellman</surname><given-names>WE</given-names></name></person-group> (<year>1978</year>) <article-title>The biology of an equatorial herpetofauna in Amazonian Ecuador.</article-title> <source>Miscellaneous Publications of the Museum of Natural History of the University of Kansas</source> <volume>65</volume>: <fpage>1</fpage>–<lpage>352</lpage>.</mixed-citation></ref><ref id="B30"><mixed-citation xmlns:xlink="http://www.w3.org/1999/xlink" xlink:type="simple">
          <person-group><name name-style="western"><surname>Faivovich</surname><given-names>J</given-names></name><name name-style="western"><surname>Haddad</surname><given-names>CFB</given-names></name><name name-style="western"><surname>Garcia</surname><given-names>PCA</given-names></name><name name-style="western"><surname>Frost</surname><given-names>DR</given-names></name><name name-style="western"><surname>Campbell</surname><given-names>JA</given-names></name><name name-style="western"><surname>Wheeler</surname><given-names>WC</given-names></name></person-group> (<year>2005</year>) Systematic review of the frog family <tp:taxon-name><tp:taxon-name-part taxon-name-part-type="family">Hylidae</tp:taxon-name-part></tp:taxon-name>, with special reference to <tp:taxon-name><tp:taxon-name-part taxon-name-part-type="subfamily">Hylinae</tp:taxon-name-part></tp:taxon-name>: phylogenetic analysis and taxonomic revision. Bulletin of the American Museum of Natural History 294: 1–240. <ext-link xlink:type="simple" ext-link-type="doi" xlink:href="10.1206/0003-0090(2005)294[0001:SROTFF]2.0.CO;2">https://doi.org/10.1206/0003-0090(2005)294[0001:SROTFF]2.0.CO;2</ext-link></mixed-citation></ref><ref id="B35"><mixed-citation xmlns:xlink="http://www.w3.org/1999/xlink" xlink:type="simple">
          <person-group><name name-style="western"><surname>Fouquet</surname><given-names>A</given-names></name><name name-style="western"><surname>Orrico</surname><given-names>VG</given-names></name><name name-style="western"><surname>Ernst</surname><given-names>R</given-names></name><name name-style="western"><surname>Blanc</surname><given-names>M</given-names></name><name name-style="western"><surname>Martinez</surname><given-names>Q</given-names></name><name name-style="western"><surname>Vacher</surname><given-names>JP</given-names></name><name name-style="western"><surname>Rodrigues</surname><given-names>MT</given-names></name><name name-style="western"><surname>Ouboter</surname><given-names>P</given-names></name><name name-style="western"><surname>Jairam</surname><given-names>R</given-names></name><name name-style="western"><surname>Ron</surname><given-names>S</given-names></name></person-group> (<year>2015</year>) <article-title>A new <italic><tp:taxon-name><tp:taxon-name-part taxon-name-part-type="genus">Dendropsophus</tp:taxon-name-part></tp:taxon-name></italic> Fitzinger, 1843 (<tp:taxon-name><tp:taxon-name-part taxon-name-part-type="order">Anura</tp:taxon-name-part></tp:taxon-name>: <tp:taxon-name><tp:taxon-name-part taxon-name-part-type="family">Hylidae</tp:taxon-name-part></tp:taxon-name>) of the <italic>parviceps</italic> group from the lowlands of the Guiana Shield.</article-title> <source>Zootaxa</source> <volume>4052</volume>: <fpage>39</fpage>–<lpage>64</lpage>. <ext-link xlink:type="simple" ext-link-type="doi" xlink:href="10.11646/zootaxa.4052.1.2">https://doi.org/10.11646/zootaxa.4052.1.2</ext-link></mixed-citation></ref><ref id="B39"><mixed-citation xmlns:xlink="http://www.w3.org/1999/xlink" xlink:type="simple">
          <person-group><name name-style="western"><surname>Goin</surname><given-names>CJ</given-names></name></person-group> (<year>1960</year>) <article-title>Description of a new frog of the genus <italic><tp:taxon-name><tp:taxon-name-part taxon-name-part-type="genus">Hyla</tp:taxon-name-part></tp:taxon-name></italic> from northwestern Brazil.</article-title> <source>Annals and Magazine of Natural History</source> <volume>2</volume>: <fpage>721</fpage>–<lpage>724</lpage>. <ext-link xlink:type="simple" ext-link-type="doi" xlink:href="10.1080/00222935908655758">https://doi.org/10.1080/00222935908655758</ext-link></mixed-citation></ref><ref id="B69"><mixed-citation xmlns:xlink="http://www.w3.org/1999/xlink" xlink:type="simple">
          <person-group><name name-style="western"><surname>Read</surname><given-names>M</given-names></name><name name-style="western"><surname>Ron</surname><given-names>SR</given-names></name></person-group> (<year>2011</year>) <italic><tp:taxon-name><tp:taxon-name-part taxon-name-part-type="genus">Dendropsophus</tp:taxon-name-part> <tp:taxon-name-part taxon-name-part-type="species">brevifrons</tp:taxon-name-part></tp:taxon-name></italic>. In: Ron SR, Yanez-Muñoz MH, Merino-Viteri A, Ortiz DA (Eds) Anfibios del Ecuador. Version 2018.0. Museo de Zoología, Pontificia Universidad Católica del Ecuador. Available at: <ext-link xlink:type="simple" ext-link-type="uri" xlink:href="https://bioweb.bio/faunaweb/amphibiaweb/FichaEspecie/Dendropsophus%20brevifrons">https://bioweb.bio/faunaweb/amphibiaweb/FichaEspecie/Dendropsophus%20brevifrons</ext-link> [Last accessed 2 November 2017]</mixed-citation></ref><ref id="B62"><mixed-citation xmlns:xlink="http://www.w3.org/1999/xlink" xlink:type="simple">
          <person-group><name name-style="western"><surname>Motta</surname><given-names>AP</given-names></name><name name-style="western"><surname>Castroviejo-Fisher</surname><given-names>S</given-names></name><name name-style="western"><surname>Venegas</surname><given-names>PJ</given-names></name><name name-style="western"><surname>Orrico</surname><given-names>VG</given-names></name><name name-style="western"><surname>Padial</surname><given-names>JM</given-names></name></person-group> (<year>2012</year>) <article-title>A new species of the <italic><tp:taxon-name><tp:taxon-name-part taxon-name-part-type="genus">Dendropsophus</tp:taxon-name-part> <tp:taxon-name-part taxon-name-part-type="species">parviceps</tp:taxon-name-part></tp:taxon-name></italic> group from the western Amazon Basin (<tp:taxon-name><tp:taxon-name-part taxon-name-part-type="class">Amphibia</tp:taxon-name-part></tp:taxon-name>: <tp:taxon-name><tp:taxon-name-part taxon-name-part-type="order">Anura</tp:taxon-name-part></tp:taxon-name>: <tp:taxon-name><tp:taxon-name-part taxon-name-part-type="family">Hylidae</tp:taxon-name-part></tp:taxon-name>).</article-title> <source>Zootaxa</source> <volume>3249</volume>: <fpage>18</fpage>–<lpage>30</lpage>.</mixed-citation></ref><ref id="B26"><mixed-citation xmlns:xlink="http://www.w3.org/1999/xlink" xlink:type="simple">
          <person-group><name name-style="western"><surname>Duellman</surname><given-names>WE</given-names></name><name name-style="western"><surname>Trueb</surname><given-names>L</given-names></name></person-group> (<year>1989</year>) <article-title>Two new treefrogs of the <italic><tp:taxon-name><tp:taxon-name-part taxon-name-part-type="genus">Hyla</tp:taxon-name-part> <tp:taxon-name-part taxon-name-part-type="species">parviceps</tp:taxon-name-part></tp:taxon-name></italic> group from the Amazon Basin in southern Peru.</article-title> <source>Herpetologica</source> <volume>45</volume>: <fpage>1</fpage>–<lpage>10</lpage>.</mixed-citation></ref><ref id="B48"><mixed-citation xmlns:xlink="http://www.w3.org/1999/xlink" xlink:type="simple">
          <person-group><name name-style="western"><surname>Köhler</surname><given-names>J</given-names></name><name name-style="western"><surname>Jansen</surname><given-names>M</given-names></name><name name-style="western"><surname>Rodríguez</surname><given-names>A</given-names></name><name name-style="western"><surname>Kok</surname><given-names>PJR</given-names></name><name name-style="western"><surname>Toledo</surname><given-names>LF</given-names></name><name name-style="western"><surname>Emmrich</surname><given-names>M</given-names></name><name name-style="western"><surname>Glaw</surname><given-names>F</given-names></name><name name-style="western"><surname>Haddad</surname><given-names>CFB</given-names></name><name name-style="western"><surname>Rödel</surname><given-names>MO</given-names></name><name name-style="western"><surname>Vences</surname><given-names>M</given-names></name></person-group> (<year>2017</year>) <article-title>The use of bioacoustics in anuran taxonomy: theory, terminology, methods and recommendations for best practice.</article-title> <source>Zootaxa</source> <volume>4251</volume>: <fpage>1</fpage>–<lpage>124</lpage>. <ext-link xlink:type="simple" ext-link-type="doi" xlink:href="10.11646/zootaxa.4251.1.1">https://doi.org/10.11646/zootaxa.4251.1.1</ext-link></mixed-citation></ref><ref id="B15"><mixed-citation xmlns:xlink="http://www.w3.org/1999/xlink" xlink:type="simple">
          <person-group><name name-style="western"><surname>Cochran</surname><given-names>DM</given-names></name><name name-style="western"><surname>Goin</surname><given-names>CJ</given-names></name></person-group> (<year>1970</year>) <article-title>Frogs of Colombia.</article-title> <source>United States National Museum Bulletin</source> <volume>288</volume>: <fpage>1</fpage>–<lpage>655</lpage>. <ext-link xlink:type="simple" ext-link-type="doi" xlink:href="10.5962/bhl.part.6346">https://doi.org/10.5962/bhl.part.6346</ext-link></mixed-citation></ref><ref id="B57"><mixed-citation xmlns:xlink="http://www.w3.org/1999/xlink" xlink:type="simple">
          <person-group><name name-style="western"><surname>Melin</surname><given-names>D</given-names></name></person-group> (<year>1941</year>) <article-title>Contributions to the knowledge of the <tp:taxon-name><tp:taxon-name-part taxon-name-part-type="class">Amphibia</tp:taxon-name-part></tp:taxon-name> of South America. Göteborgs Kungl. Vetenskaps– och Vitterhets–samhälles. Handlingar.</article-title> <source>Serien B, Matematiskaoch Naturvetenskapliga Skrifter</source> <volume>1</volume>: <fpage>1</fpage>–<lpage>71</lpage>.</mixed-citation></ref><ref id="B76"><mixed-citation xmlns:xlink="http://www.w3.org/1999/xlink" xlink:type="simple">
          <person-group><name name-style="western"><surname>Ron</surname><given-names>SR</given-names></name><name name-style="western"><surname>Yánez-Muñoz</surname><given-names>MH</given-names></name><name name-style="western"><surname>Merino-Viteri</surname><given-names>A</given-names></name><name name-style="western"><surname>Ortiz</surname><given-names>DA</given-names></name></person-group> (<year>2017</year>) Anfibios del Ecuador. Version 2018.0. <ext-link xlink:type="simple" ext-link-type="uri" xlink:href="https://bioweb.bio/faunaweb/amphibiaweb/">https://bioweb.bio/faunaweb/amphibiaweb/</ext-link> [Last accessed 2 November 2017]</mixed-citation></ref><ref id="B52"><mixed-citation xmlns:xlink="http://www.w3.org/1999/xlink" xlink:type="simple">
          <person-group><name name-style="western"><surname>Lynch</surname><given-names>JD</given-names></name></person-group> (<year>2005</year>) <article-title>Discovery of the richest frog fauna in the World - an exploration of the forests to the north of Leticia.</article-title> <source>Revista de la Academia Colombiana de Ciencias Exactas, Físicas y Naturales</source> <volume>29</volume>: <fpage>58</fpage>–<lpage>588</lpage>.</mixed-citation></ref><ref id="B4"><mixed-citation xmlns:xlink="http://www.w3.org/1999/xlink" xlink:type="simple">
          <person-group><name name-style="western"><surname>Azevedo-Ramos</surname><given-names>C</given-names></name><name name-style="western"><surname>La Marca</surname><given-names>E</given-names></name><name name-style="western"><surname>Coloma</surname><given-names>LA</given-names></name><name name-style="western"><surname>Ron</surname><given-names>S</given-names></name></person-group> (<year>2004</year>) <italic><tp:taxon-name><tp:taxon-name-part taxon-name-part-type="genus">Dendropsophus</tp:taxon-name-part> <tp:taxon-name-part taxon-name-part-type="species">parviceps</tp:taxon-name-part></tp:taxon-name></italic>. The IUCN Red List of Threatened Species 2004. <ext-link xlink:type="simple" ext-link-type="doi" xlink:href="10.2305/IUCN.UK.2004.RLTS.T55589A11324458">http://dx.doi.org/10.2305/IUCN.UK.2004.RLTS.T55589A11324458</ext-link> [Last accessed 25 September 2016]</mixed-citation></ref><ref id="B44"><mixed-citation xmlns:xlink="http://www.w3.org/1999/xlink" xlink:type="simple">
          <institution xlink:type="simple">IUCN</institution> (<year>2001</year>) IUCN Red List Categories and Criteria: Version 3.1. IUCN, Switzerland and Cambridge, U.K.</mixed-citation></ref></ref-list></tp:taxon-treatment>
