# Supplementary material for: Species limits within the widespread Amazonian treefrog Dendropsophus parviceps with descriptions of two new species (Anura, Hylidae)
Source: Zookeys. 2018 Jan 8;(726):25–77. doi: 10.3897/zookeys.726.13864 (PMC5806487; doi:10.3897/zookeys.726.13864)
Supplement: XML Treatment for Dendropsophus kamagarini [file zookeys.726.13864-treatment2.xml]

<!DOCTYPE tp:taxon-treatment
  PUBLIC "-//TaxonX//DTD Taxonomic Treatment Publishing DTD v0 20100105//EN" "tax-treatment-NSO.dtd">
<tp:taxon-treatment xmlns:tp="http://www.plazi.org/taxpub"><tp:treatment-meta><kwd-group><label>Taxon classification</label><kwd><named-content xmlns:xlink="http://www.w3.org/1999/xlink" content-type="kingdom">Animalia</named-content></kwd><kwd><named-content xmlns:xlink="http://www.w3.org/1999/xlink" content-type="order">Anura</named-content></kwd><kwd><named-content xmlns:xlink="http://www.w3.org/1999/xlink" content-type="family">Hylidae</named-content></kwd></kwd-group><mixed-citation publication-type="journal"><person-group><name><surname>Rivadeneira</surname><given-names>C. Daniel</given-names></name><name><surname>Venegas</surname><given-names>Pablo J.</given-names></name><name><surname>Ron</surname><given-names>Santiago R.</given-names></name></person-group><article-title>Species limits within the widespread Amazonian treefrog <italic><tp:taxon-name><tp:taxon-name-part taxon-name-part-type="genus" reg="Dendropsophus">Dendropsophus</tp:taxon-name-part> <tp:taxon-name-part taxon-name-part-type="species" reg="parviceps">parviceps</tp:taxon-name-part></tp:taxon-name></italic> with descriptions of two new species (<tp:taxon-name><tp:taxon-name-part taxon-name-part-type="order">Anura</tp:taxon-name-part></tp:taxon-name>, <tp:taxon-name><tp:taxon-name-part taxon-name-part-type="family">Hylidae</tp:taxon-name-part></tp:taxon-name>)</article-title><source>Zookeys</source><day>8</day><month>1</month><year>2018</year><volume>2018</volume><issue>726</issue><fpage>25</fpage><lpage>77</lpage><pub-id pub-id-type="doi">10.3897/zookeys.726.13864</pub-id></mixed-citation></tp:treatment-meta><tp:nomenclature><tp:taxon-name>
              <tp:taxon-name-part taxon-name-part-type="genus" reg="Dendropsophus">Dendropsophus</tp:taxon-name-part>
              <tp:taxon-name-part taxon-name-part-type="species" reg="kamagarini">kamagarini</tp:taxon-name-part>
              <object-id xmlns:xlink="http://www.w3.org/1999/xlink" content-type="zoobank" xlink:type="simple">http://zoobank.org/85BACA9D-07C6-4C1C-A818-B83DDD1510CA</object-id>
            </tp:taxon-name><tp:taxon-status xmlns:xlink="http://www.w3.org/1999/xlink" xlink:type="simple">sp. n.</tp:taxon-status><xref ref-type="fig" rid="F1">Figs 1</xref><xref ref-type="fig" rid="F7">, 7B</xref><xref ref-type="fig" rid="F10">, 10</xref><xref ref-type="fig" rid="F12">, 11</xref><!--PageBreak--></tp:nomenclature><tp:treatment-sec sec-type="Holotype" id="SECID0EJQBI"><title>Holotype.</title><p>
              <named-content xmlns:xlink="http://www.w3.org/1999/xlink" content-type="dwc:institutional_code" xlink:type="simple">CORBIDI</named-content> 5246, an adult male from Peru, Madre de Dios Department, Tambopata Province, Inotawa Lodge (<named-content xmlns:xlink="http://www.w3.org/1999/xlink" content-type="dwc:verbatimCoordinates" xlink:type="simple"><named-content content-type="geo-json" specific-use="{&#34;type&#34;:&#34;Point&#34;,&#34;coordinates&#34;:[-69.318200,-12.809200]}" id="NCID0EXQBI" xlink:type="simple">12.8092°S, 69.3182°W</named-content></named-content>), 192 m above sea level, collected on 9 October 2009 by P. J. Venegas.</p></tp:treatment-sec><tp:treatment-sec sec-type="Paratypes" id="SECID0E3QBI"><title>Paratypes.</title><p>
              <named-content xmlns:xlink="http://www.w3.org/1999/xlink" content-type="dwc:institutional_code" xlink:type="simple">CORBIDI</named-content> 5259, an adult male from Peru, Madre de Dios Department, Tambopata Province, La Habana (<named-content xmlns:xlink="http://www.w3.org/1999/xlink" content-type="dwc:verbatimCoordinates" xlink:type="simple"><named-content content-type="geo-json" specific-use="{&#34;type&#34;:&#34;Point&#34;,&#34;coordinates&#34;:[-69.179600,-12.653700]}" id="NCID0EKRBI" xlink:type="simple">12.6537°S, 69.1796°W</named-content></named-content>), 192 m above sea level, collected on 18 October 2009 by V. Durán and M. Cuyos. Thirty-three adult males and seven adult females from Peru, Cusco Department, La Convención Province: Comunidad Ochigoteni (<named-content xmlns:xlink="http://www.w3.org/1999/xlink" content-type="dwc:verbatimCoordinates" xlink:type="simple"><named-content content-type="geo-json" specific-use="{&#34;type&#34;:&#34;Point&#34;,&#34;coordinates&#34;:[-73.090000,-12.575800]}" id="NCID0ESRBI" xlink:type="simple">12.5758°S, 73.0900°W</named-content></named-content>), 1696 m above sea level, <named-content xmlns:xlink="http://www.w3.org/1999/xlink" content-type="dwc:institutional_code" xlink:type="simple">CORBIDI</named-content> 5392, adult female, collected on 19 October 2009 by G. Chávez; Pongo de Mainique (<named-content xmlns:xlink="http://www.w3.org/1999/xlink" content-type="dwc:verbatimCoordinates" xlink:type="simple"><named-content content-type="geo-json" specific-use="{&#34;type&#34;:&#34;Point&#34;,&#34;coordinates&#34;:[-72.842500,-12.258100]}" id="NCID0E6RBI" xlink:type="simple">12.2581°S, 72.8425°W</named-content></named-content>), 670 m above sea level, <named-content xmlns:xlink="http://www.w3.org/1999/xlink" content-type="dwc:institutional_code" xlink:type="simple">CORBIDI</named-content> 5471, 5473, 5480, 5484, adult males, collected on 23 April 2010 by G. Chávez; Megantoni (<named-content xmlns:xlink="http://www.w3.org/1999/xlink" content-type="dwc:verbatimCoordinates" xlink:type="simple"><named-content content-type="geo-json" specific-use="{&#34;type&#34;:&#34;Point&#34;,&#34;coordinates&#34;:[-72.842500,-12.258100]}" id="NCID0EMSBI" xlink:type="simple">12.2581°S, 72.8425°W</named-content></named-content>), 670 m above sea level, <named-content xmlns:xlink="http://www.w3.org/1999/xlink" content-type="dwc:institutional_code" xlink:type="simple">CORBIDI</named-content> 6659, 6664, 6679, 6685, 6687–88, 6698, adult males, <named-content xmlns:xlink="http://www.w3.org/1999/xlink" content-type="dwc:institutional_code" xlink:type="simple">CORBIDI</named-content> 6692, 6694, adult females; Comunidad Nativa Chokoriari (<named-content xmlns:xlink="http://www.w3.org/1999/xlink" content-type="dwc:verbatimCoordinates" xlink:type="simple"><named-content content-type="geo-json" specific-use="{&#34;type&#34;:&#34;Point&#34;,&#34;coordinates&#34;:[-72.940900,-11.956900]}" id="NCID0E5SBI" xlink:type="simple">11.9569°S; 72.9409°W</named-content></named-content>), 434 m above sea level, <named-content xmlns:xlink="http://www.w3.org/1999/xlink" content-type="dwc:institutional_code" xlink:type="simple">CORBIDI</named-content> 8067–68, 8070, adult males, <named-content xmlns:xlink="http://www.w3.org/1999/xlink" content-type="dwc:institutional_code" xlink:type="simple">CORBIDI</named-content> 8069, adult female, collected on 8 December 2010 by <tp:taxon-name><tp:taxon-name-part taxon-name-part-type="genus" reg="Dendropsophus">D.</tp:taxon-name-part></tp:taxon-name> Vásquez; Comunidad Nativa Poyentimari (<named-content xmlns:xlink="http://www.w3.org/1999/xlink" content-type="dwc:verbatimCoordinates" xlink:type="simple"><named-content content-type="geo-json" specific-use="{&#34;type&#34;:&#34;Point&#34;,&#34;coordinates&#34;:[-73.000900,-12.188500]}" id="NCID0EWTBI" xlink:type="simple">12.1885°S, 73.0009°W</named-content></named-content>), 725 m above sea level, <named-content xmlns:xlink="http://www.w3.org/1999/xlink" content-type="dwc:institutional_code" xlink:type="simple">CORBIDI</named-content> 8150–51, 8153, 8228−36, 8285–86, 8305, 8476, adult males, <named-content xmlns:xlink="http://www.w3.org/1999/xlink" content-type="dwc:institutional_code" xlink:type="simple">CORBIDI</named-content> 8152, 8463, adult females, collected on 28 November 2010 by G. Chávez; Puyantimari (<named-content xmlns:xlink="http://www.w3.org/1999/xlink" content-type="dwc:verbatimCoordinates" xlink:type="simple"><named-content content-type="geo-json" specific-use="{&#34;type&#34;:&#34;Point&#34;,&#34;coordinates&#34;:[-73.000400,-12.186100]}" id="NCID0EIUBI" xlink:type="simple">12.1861°S, 73.0004°W</named-content></named-content>), 710 m above sea level, <named-content xmlns:xlink="http://www.w3.org/1999/xlink" content-type="dwc:institutional_code" xlink:type="simple">CORBIDI</named-content> 9762, adult male, collected on 8 September 2011 by <tp:taxon-name><tp:taxon-name-part taxon-name-part-type="genus" reg="Dendropsophus">D.</tp:taxon-name-part></tp:taxon-name> Vásquez and K. García; Pagoreni norte (<named-content xmlns:xlink="http://www.w3.org/1999/xlink" content-type="dwc:verbatimCoordinates" xlink:type="simple"><named-content content-type="geo-json" specific-use="{&#34;type&#34;:&#34;Point&#34;,&#34;coordinates&#34;:[-73.896700,-11.711500]}" id="NCID0E2UBI" xlink:type="simple">11.7115°S, 73.8967°W</named-content></named-content>), 402 m above sea level, <named-content xmlns:xlink="http://www.w3.org/1999/xlink" content-type="dwc:institutional_code" xlink:type="simple">CORBIDI</named-content> 10018, adult female, <named-content xmlns:xlink="http://www.w3.org/1999/xlink" content-type="dwc:institutional_code" xlink:type="simple">CORBIDI</named-content> 10019, adult male, collected on 22 November 2011 by V. Durán; Palmeiras-Alto Shimá (<named-content xmlns:xlink="http://www.w3.org/1999/xlink" content-type="dwc:verbatimCoordinates" xlink:type="simple"><named-content content-type="geo-json" specific-use="{&#34;type&#34;:&#34;Point&#34;,&#34;coordinates&#34;:[-73.135000,-12.545300]}" id="NCID0ENVBI" xlink:type="simple">12.5453°S, 73.1350°W</named-content></named-content>), 1500 m above sea level, <named-content xmlns:xlink="http://www.w3.org/1999/xlink" content-type="dwc:institutional_code" xlink:type="simple">CORBIDI</named-content> 10585, <!--PageBreak-->adult female, collected on 7 February 2012 by G. Chávez and <tp:taxon-name><tp:taxon-name-part taxon-name-part-type="genus" reg="Dendropsophus">D.</tp:taxon-name-part></tp:taxon-name> Vásquez; Chokoriari (<named-content xmlns:xlink="http://www.w3.org/1999/xlink" content-type="dwc:verbatimCoordinates" xlink:type="simple"><named-content content-type="geo-json" specific-use="{&#34;type&#34;:&#34;Point&#34;,&#34;coordinates&#34;:[-72.940900,-11.956900]}" id="NCID0ECWBI" xlink:type="simple">11.9569°S, 72.9409°W</named-content></named-content>), 413 m above sea level, <named-content xmlns:xlink="http://www.w3.org/1999/xlink" content-type="dwc:institutional_code" xlink:type="simple">CORBIDI</named-content> 10628, adult male, collected on 19 February 2012 by G. Chávez and <tp:taxon-name><tp:taxon-name-part taxon-name-part-type="genus" reg="Dendropsophus">D.</tp:taxon-name-part></tp:taxon-name> Vásquez.</p></tp:treatment-sec><tp:treatment-sec sec-type="Referred specimens" id="SECID0ESWBI"><title>Referred specimens.</title><p>Two adults from Bolivia, Cochabamba Department, Ayopaya Province: confluence of the Altamachi and Ipiri rivers (<named-content xmlns:xlink="http://www.w3.org/1999/xlink" content-type="dwc:verbatimCoordinates" xlink:type="simple"><named-content content-type="geo-json" specific-use="{&#34;type&#34;:&#34;Point&#34;,&#34;coordinates&#34;:[-66.666700,-16.054300]}" id="NCID0E2WBI" xlink:type="simple">16.0543°S, 66.6667°W</named-content></named-content>), 600 m above sea level, MHNC-A 427, 429, collected on 15 September 2004 by A. Muñoz and G. Rey. An adult from Bolivia, Cochabamba Department, Carrasco Province: Valle del Sacta (<named-content xmlns:xlink="http://www.w3.org/1999/xlink" content-type="dwc:verbatimCoordinates" xlink:type="simple"><named-content content-type="geo-json" specific-use="{&#34;type&#34;:&#34;Point&#34;,&#34;coordinates&#34;:[-64.767000,-17.118000]}" id="NCID0EDXBI" xlink:type="simple">17.118°S, 64.767°W</named-content></named-content>), 230 m above sea level, MHNC-A 2116, collected on 18 April 2014 by G. Callapa, A. Muñoz, <tp:taxon-name><tp:taxon-name-part taxon-name-part-type="genus" reg="Dendropsophus">D.</tp:taxon-name-part></tp:taxon-name> Ercken, S. Barron, and M. Careaga.</p></tp:treatment-sec><tp:treatment-sec sec-type="etymology" id="SECID0EOXBI"><title>Etymology.</title><p>The specific name <italic><tp:taxon-name><tp:taxon-name-part taxon-name-part-type="genus" reg="Dendropsophus"/><tp:taxon-name-part taxon-name-part-type="species" reg="kamagarini">kamagarini</tp:taxon-name-part></tp:taxon-name></italic> is a noun derived from the Matsigenka language, which means demon or devil (<xref ref-type="bibr" rid="B82">Snell et al. 2011</xref>). The Matsigenka language is spoken by the Matsigenka people who inhabit the highlands and lowlands of southeastern Peru, in the departments of Cusco and Madre de Dios. Judeo-Christian religions depict the demon as a human figure with horns. The species name is in allusion to the prominent horn-like tubercles on the upper eyelid of <italic><tp:taxon-name><tp:taxon-name-part taxon-name-part-type="genus" reg="Dendropsophus">D.</tp:taxon-name-part> <tp:taxon-name-part taxon-name-part-type="species" reg="kamagarini">kamagarini</tp:taxon-name-part></tp:taxon-name></italic>.</p></tp:treatment-sec><tp:treatment-sec sec-type="diagnosis" id="SECID0ENYBI"><title>Diagnosis.</title><p>Throughout the species description, coloration refers to preserved specimens unless otherwise noted. The new species is assigned to the genus <italic><tp:taxon-name><tp:taxon-name-part taxon-name-part-type="genus" reg="Dendropsophus">Dendropsophus</tp:taxon-name-part></tp:taxon-name></italic> based on our phylogenetic results (Fig. <xref ref-type="fig" rid="F1">1</xref>) and the overall similarity with <italic><tp:taxon-name><tp:taxon-name-part taxon-name-part-type="genus" reg="Dendropsophus">D.</tp:taxon-name-part> <tp:taxon-name-part taxon-name-part-type="species" reg="parviceps">parviceps</tp:taxon-name-part></tp:taxon-name></italic> and other species of the genus (Figs <xref ref-type="fig" rid="F10">10</xref>–<xref ref-type="fig" rid="F12">11</xref>). <italic><tp:taxon-name><tp:taxon-name-part taxon-name-part-type="genus" reg="Dendropsophus">Dendropsophus</tp:taxon-name-part> <tp:taxon-name-part taxon-name-part-type="species" reg="kamagarini">kamagarini</tp:taxon-name-part></tp:taxon-name></italic> is a medium-sized species, relative to other species in the <italic><tp:taxon-name><tp:taxon-name-part taxon-name-part-type="genus" reg="Dendropsophus">D.</tp:taxon-name-part> <tp:taxon-name-part taxon-name-part-type="species" reg="parviceps">parviceps</tp:taxon-name-part></tp:taxon-name></italic> group and is characterized by the following combination of traits: (1) size sexually dimorphic; mean <abbrev xmlns:xlink="http://www.w3.org/1999/xlink" xlink:title="snout-vent length" id="ABBRID0EH1BI" xlink:type="simple">SVL</abbrev> 19.9 mm in males (range 17.6–22.7; <italic>n</italic> = 35), 26.1 mm in females (range 24.0–28.1; <italic>n</italic> = 7); (2) throat brown mottled with white flecks posteriorly in males vs. white blotch with flecks or with stripes posteriorly in females (Fig. <xref ref-type="fig" rid="F12">11</xref>); (3) snout is short and truncate in dorsal and lateral views; (4) nostrils slightly protuberant; (5) tympanum visible, tympanic membrane non-differentiated, annulus distinct; (6) one prominent conical tubercle on the distal edge of the upper eyelid; (7) thoracic fold indistinct to barely evident; (8) ulnar tubercles and outer tarsal tubercles distinct; (9) axillary membrane present; (10) skin on dorsal surfaces smooth with scattered tubercles; skin on chest, belly, posterior surfaces of thighs, and subcloacal area coarsely areolate; skin on throat grooved with scattered tubercles; (11) dark brown markings on dorsum (Fig. <xref ref-type="fig" rid="F12">11</xref>); (12) thenar tubercle distinct; (13) hand webbing formula II1-–2<sup>+</sup>III1-–1-IV, feet webbing formula I1<sup>1/2</sup>–2<sup>+</sup>II1-–1III1-–2-IV2–1V; (14) in life, dorsum tan, brown or reddish brown; (15) orange to amber blotch on the proximal ventral surface of shanks and under arms, from the axillae to near the elbow, in life (white to creamy white in preserved); (16) one suborbital white bar present both in life and preserved; (17) thighs black to dark brown with two or three spots on the anterodorsal surfaces both in life and preserved; (18) iris in life creamy white with brown to reddish brown reticulations and a cream ring around pupil.</p><fig id="F10" position="float" orientation="portrait"><label>Figure 10.</label><caption><p>Dorsolateral and ventral views of <italic><tp:taxon-name><tp:taxon-name-part taxon-name-part-type="genus" reg="Dendropsophus">Dendropsophus</tp:taxon-name-part> <tp:taxon-name-part taxon-name-part-type="species" reg="kamagarini">kamagarini</tp:taxon-name-part></tp:taxon-name></italic> sp. n. in life: <bold>A, B</bold> Adult male, from La Habana, Tambopata, Peru (<named-content xmlns:xlink="http://www.w3.org/1999/xlink" content-type="dwc:institutional_code" xlink:type="simple">CORBIDI</named-content> 5259) <bold>C, D</bold> Adult male, from Bahuaja, Puno, Peru (<named-content xmlns:xlink="http://www.w3.org/1999/xlink" content-type="dwc:institutional_code" xlink:type="simple">CORBIDI</named-content> 13148) <bold>E–H</bold> Adult females, from Pagoreni norte, La Convención, Peru <bold>E, F</bold> not collected. Dorsolateral and ventral views of <italic><tp:taxon-name><tp:taxon-name-part taxon-name-part-type="genus" reg="Dendropsophus">Dendropsophus</tp:taxon-name-part> <tp:taxon-name-part taxon-name-part-type="species" reg="kamagarini">kamagarini</tp:taxon-name-part></tp:taxon-name></italic> sp. n. in life: <bold>G, H</bold> (<named-content xmlns:xlink="http://www.w3.org/1999/xlink" content-type="dwc:institutional_code" xlink:type="simple">CORBIDI</named-content> 10018) <bold>I, J</bold> Adult male, from Tahuamanu, Nicolás Suárez, Bolivia (<named-content xmlns:xlink="http://www.w3.org/1999/xlink" content-type="dwc:verbatimCoordinates" xlink:type="simple"><named-content content-type="geo-json" specific-use="{&#34;type&#34;:&#34;Point&#34;,&#34;coordinates&#34;:[-69.018000,-11.407400]}" id="NCID0EZ3BI" xlink:type="simple">11.4074°S, 69.0180°W</named-content></named-content>, 260 m, not collected) <bold>K, L</bold> Adult male, from El Negro, Manuripi, Bolivia (<named-content xmlns:xlink="http://www.w3.org/1999/xlink" content-type="dwc:verbatimCoordinates" xlink:type="simple"><named-content content-type="geo-json" specific-use="{&#34;type&#34;:&#34;Point&#34;,&#34;coordinates&#34;:[-68.668900,-12.313400]}" id="NCID0ED4BI" xlink:type="simple">12.3134°S, 68.6689°W</named-content></named-content>, 187 m, not collected) <bold>N</bold> Adult male, from Rio Branco, Acre, Brazil (<named-content xmlns:xlink="http://www.w3.org/1999/xlink" content-type="dwc:verbatimCoordinates" xlink:type="simple"><named-content content-type="geo-json" specific-use="{&#34;type&#34;:&#34;Point&#34;,&#34;coordinates&#34;:[-67.795700,-10.038700]}" id="NCID0EN4BI" xlink:type="simple">10.0387°S, 67.7957°W</named-content></named-content>, 160 m, not collected) <bold>M</bold> Adult male, from Rio Madeira, Rondônia, Brazil (<named-content xmlns:xlink="http://www.w3.org/1999/xlink" content-type="dwc:verbatimCoordinates" xlink:type="simple"><named-content content-type="geo-json" specific-use="{&#34;type&#34;:&#34;Point&#34;,&#34;coordinates&#34;:[-64.068900,-8.848200]}" id="NCID0EX4BI" xlink:type="simple">8.8482°S, 64.0689°W</named-content></named-content>, 110 m, not collected). Photos <bold>A, B, E–H</bold> by V. Duran, <bold>C, D</bold> by P. J. Venegas <bold>I–L</bold> by A. Muñoz, <bold>N</bold> by P.R. Melo-Sampaio, and <bold>M</bold> by A.P. Lima.</p></caption><graphic xmlns:xlink="http://www.w3.org/1999/xlink" xlink:href="zookeys-726-025-g010.jpg" position="float" orientation="portrait" xlink:type="simple" id="oo_177871.jpg"/></fig><fig id="F12" position="float" orientation="portrait"><label>Figure 11.</label><caption><p>Adults of <italic><tp:taxon-name><tp:taxon-name-part taxon-name-part-type="genus" reg="Dendropsophus">Dendropsophus</tp:taxon-name-part> <tp:taxon-name-part taxon-name-part-type="species" reg="kamagarini">kamagarini</tp:taxon-name-part></tp:taxon-name></italic> sp. n. showing variation in dorsal and ventral coloration of preserved specimens. From left to right, first and second rows: <named-content xmlns:xlink="http://www.w3.org/1999/xlink" content-type="dwc:institutional_code" xlink:type="simple">CORBIDI</named-content> 8232, 8229, 8151, 8234 (males); third and fourth rows: <named-content xmlns:xlink="http://www.w3.org/1999/xlink" content-type="dwc:institutional_code" xlink:type="simple">CORBIDI</named-content> 5480, 10019, 5471, 8305 (males); fifth and sixth rows: <named-content xmlns:xlink="http://www.w3.org/1999/xlink" content-type="dwc:institutional_code" xlink:type="simple">CORBIDI</named-content> 8463, 10018, 6694 (females). See Appendix <xref ref-type="app" rid="app1">1</xref> for locality data. Scale bar 10 mm.</p></caption><graphic xmlns:xlink="http://www.w3.org/1999/xlink" xlink:href="zookeys-726-025-g012.jpg" position="float" orientation="portrait" xlink:type="simple" id="oo_177872.jpg"/></fig></tp:treatment-sec><tp:treatment-sec sec-type="comparisons" id="SECID0EW6BI"><title>Comparisons with other species.</title><p>
              <italic><tp:taxon-name><tp:taxon-name-part taxon-name-part-type="genus" reg="Dendropsophus">Dendropsophus</tp:taxon-name-part> <tp:taxon-name-part taxon-name-part-type="species" reg="kamagarini">kamagarini</tp:taxon-name-part></tp:taxon-name></italic> is most similar to <italic><tp:taxon-name><tp:taxon-name-part taxon-name-part-type="genus" reg="Dendropsophus">D.</tp:taxon-name-part> <tp:taxon-name-part taxon-name-part-type="species" reg="parviceps">parviceps</tp:taxon-name-part></tp:taxon-name></italic> and <italic><tp:taxon-name><tp:taxon-name-part taxon-name-part-type="genus" reg="Dendropsophus">D.</tp:taxon-name-part> <tp:taxon-name-part taxon-name-part-type="species" reg="kubricki">kubricki</tp:taxon-name-part></tp:taxon-name></italic> sp. n. It can be distinguished from <italic><tp:taxon-name><tp:taxon-name-part taxon-name-part-type="genus" reg="Dendropsophus">D.</tp:taxon-name-part> <tp:taxon-name-part taxon-name-part-type="species" reg="parviceps">parviceps</tp:taxon-name-part></tp:taxon-name></italic> by having a prominent conical tubercle on the distal edge of the upper eyelid (tubercle absent in <italic><tp:taxon-name><tp:taxon-name-part taxon-name-part-type="genus" reg="Dendropsophus">D.</tp:taxon-name-part> <tp:taxon-name-part taxon-name-part-type="species" reg="parviceps">parviceps</tp:taxon-name-part></tp:taxon-name></italic>; Fig. <xref ref-type="fig" rid="F13">12</xref>) and a blunt and short snout in lateral view (slightly inclined <!--PageBreak-->posteroventrally in profile in <italic><tp:taxon-name><tp:taxon-name-part taxon-name-part-type="genus" reg="Dendropsophus">D.</tp:taxon-name-part> <tp:taxon-name-part taxon-name-part-type="species" reg="parviceps">parviceps</tp:taxon-name-part></tp:taxon-name></italic>; Fig. <xref ref-type="fig" rid="F13">12</xref>). <italic><tp:taxon-name><tp:taxon-name-part taxon-name-part-type="genus" reg="Dendropsophus">Dendropsophus</tp:taxon-name-part> <tp:taxon-name-part taxon-name-part-type="species" reg="kamagarini">kamagarini</tp:taxon-name-part></tp:taxon-name></italic> is larger than <italic><tp:taxon-name><tp:taxon-name-part taxon-name-part-type="genus" reg="Dendropsophus">D.</tp:taxon-name-part> <tp:taxon-name-part taxon-name-part-type="species" reg="parviceps">parviceps</tp:taxon-name-part></tp:taxon-name></italic> (Fig. <xref ref-type="fig" rid="F2">2</xref>; see Morphological comparisons) and has a throat with white flecks posteriorly in males both in life and preserved (dark flecks posteriorly in males both in life and preserved in <italic><tp:taxon-name><tp:taxon-name-part taxon-name-part-type="genus" reg="Dendropsophus">D.</tp:taxon-name-part> <tp:taxon-name-part taxon-name-part-type="species" reg="parviceps">parviceps</tp:taxon-name-part></tp:taxon-name></italic>). Advertisement calls of <italic><tp:taxon-name><tp:taxon-name-part taxon-name-part-type="genus" reg="Dendropsophus">D.</tp:taxon-name-part> <tp:taxon-name-part taxon-name-part-type="species" reg="kamagarini">kamagarini</tp:taxon-name-part></tp:taxon-name></italic> also have lower dominant frequency than those of <italic><tp:taxon-name><tp:taxon-name-part taxon-name-part-type="genus" reg="Dendropsophus">D.</tp:taxon-name-part> <tp:taxon-name-part taxon-name-part-type="species" reg="parviceps">parviceps</tp:taxon-name-part></tp:taxon-name></italic> (Fig. <xref ref-type="fig" rid="F4">4A–D</xref>; see Bioacoustic comparisons) and more pulses in the advertisement call (less pulses in <italic><tp:taxon-name><tp:taxon-name-part taxon-name-part-type="genus" reg="Dendropsophus">D.</tp:taxon-name-part> <tp:taxon-name-part taxon-name-part-type="species" reg="parviceps">parviceps</tp:taxon-name-part></tp:taxon-name></italic>; Fig. <xref ref-type="fig" rid="F4">4A–D</xref>; see Bioacoustic comparisons). <italic><tp:taxon-name><tp:taxon-name-part taxon-name-part-type="genus" reg="Dendropsophus">Dendropsophus</tp:taxon-name-part> <tp:taxon-name-part taxon-name-part-type="species" reg="kamagarini">kamagarini</tp:taxon-name-part></tp:taxon-name></italic> differs from <italic><tp:taxon-name><tp:taxon-name-part taxon-name-part-type="genus" reg="Dendropsophus">D.</tp:taxon-name-part> <tp:taxon-name-part taxon-name-part-type="species" reg="kubricki">kubricki</tp:taxon-name-part></tp:taxon-name></italic> sp. n. by having a prominent conical tubercle on the distal edge of the upper eyelid (scattered low tubercles in <italic><tp:taxon-name><tp:taxon-name-part taxon-name-part-type="genus" reg="Dendropsophus">D.</tp:taxon-name-part> <tp:taxon-name-part taxon-name-part-type="species" reg="kubricki">kubricki</tp:taxon-name-part></tp:taxon-name></italic>; Fig. <xref ref-type="fig" rid="F13">12</xref>).</p><fig id="F13" position="float" orientation="portrait"><label>Figure 12.</label><caption><p>Frontal and lateral views of the head of adults of <italic><tp:taxon-name><tp:taxon-name-part taxon-name-part-type="genus" reg="Dendropsophus">Dendropsophus</tp:taxon-name-part> <tp:taxon-name-part taxon-name-part-type="species" reg="parviceps">parviceps</tp:taxon-name-part></tp:taxon-name></italic> species complex. <italic><tp:taxon-name><tp:taxon-name-part taxon-name-part-type="genus" reg="Dendropsophus">Dendropsophus</tp:taxon-name-part> <tp:taxon-name-part taxon-name-part-type="species" reg="parviceps">parviceps</tp:taxon-name-part></tp:taxon-name></italic>: <bold>A</bold> Male (<named-content xmlns:xlink="http://www.w3.org/1999/xlink" content-type="dwc:institutional_code" xlink:type="simple">QCAZ</named-content> 52752) and <bold>D</bold> Female (<named-content xmlns:xlink="http://www.w3.org/1999/xlink" content-type="dwc:institutional_code" xlink:type="simple">QCAZ</named-content> 44440) without tubercles (indicated by arrow); <italic><tp:taxon-name><tp:taxon-name-part taxon-name-part-type="genus" reg="Dendropsophus">D.</tp:taxon-name-part> <tp:taxon-name-part taxon-name-part-type="species" reg="kamagarini">kamagarini</tp:taxon-name-part></tp:taxon-name></italic>: <bold>B</bold> Male (<named-content xmlns:xlink="http://www.w3.org/1999/xlink" content-type="dwc:institutional_code" xlink:type="simple">CORBIDI</named-content> 8151) and <bold>E</bold> Female (<named-content xmlns:xlink="http://www.w3.org/1999/xlink" content-type="dwc:institutional_code" xlink:type="simple">CORBIDI</named-content> 8152) with a conspicuous tubercle (arrow); <italic><tp:taxon-name><tp:taxon-name-part taxon-name-part-type="genus" reg="Dendropsophus">D.</tp:taxon-name-part> <tp:taxon-name-part taxon-name-part-type="species" reg="kubricki">kubricki</tp:taxon-name-part></tp:taxon-name></italic>: <bold>C</bold> Male (<named-content xmlns:xlink="http://www.w3.org/1999/xlink" content-type="dwc:institutional_code" xlink:type="simple">CORBIDI</named-content> 15776) and <bold>F</bold> Female (<named-content xmlns:xlink="http://www.w3.org/1999/xlink" content-type="dwc:institutional_code" xlink:type="simple">CORBIDI</named-content> 15785) with small tubercles (arrow). Note the snout shape in lateral view, truncate to slightly inclined posteroventrally in <italic><tp:taxon-name><tp:taxon-name-part taxon-name-part-type="genus" reg="Dendropsophus">D.</tp:taxon-name-part> <tp:taxon-name-part taxon-name-part-type="species" reg="parviceps">parviceps</tp:taxon-name-part></tp:taxon-name></italic>, truncate in <italic><tp:taxon-name><tp:taxon-name-part taxon-name-part-type="genus" reg="Dendropsophus">D.</tp:taxon-name-part> <tp:taxon-name-part taxon-name-part-type="species" reg="kamagarini">kamagarini</tp:taxon-name-part></tp:taxon-name></italic>, and rounded and inclined posteroventrally in <italic><tp:taxon-name><tp:taxon-name-part taxon-name-part-type="genus" reg="Dendropsophus">D.</tp:taxon-name-part> <tp:taxon-name-part taxon-name-part-type="species" reg="kubricki">kubricki</tp:taxon-name-part></tp:taxon-name></italic>. Scale bar 5 mm.</p></caption><graphic xmlns:xlink="http://www.w3.org/1999/xlink" xlink:href="zookeys-726-025-g013.jpg" position="float" orientation="portrait" xlink:type="simple" id="oo_177873.jpg"/></fig><p>
              <italic><tp:taxon-name><tp:taxon-name-part taxon-name-part-type="genus" reg="Dendropsophus">Dendropsophus</tp:taxon-name-part> <tp:taxon-name-part taxon-name-part-type="species" reg="kamagarini">kamagarini</tp:taxon-name-part></tp:taxon-name></italic> differs from other species of the <italic><tp:taxon-name><tp:taxon-name-part taxon-name-part-type="genus" reg="Dendropsophus">D.</tp:taxon-name-part> <tp:taxon-name-part taxon-name-part-type="species" reg="parviceps">parviceps</tp:taxon-name-part></tp:taxon-name></italic> group (<italic>sensu</italic> <xref ref-type="bibr" rid="B35">Fouquet et al. 2015</xref>) by having an orange or amber blotch on the proximal ventral surface of shanks and arms in life and a prominent conical tubercle on the distal edge of the upper eyelid (orange blotches and tubercle absent in <italic><tp:taxon-name><tp:taxon-name-part taxon-name-part-type="genus" reg="Dendropsophus">D.</tp:taxon-name-part> <tp:taxon-name-part taxon-name-part-type="species" reg="bokermanni">bokermanni</tp:taxon-name-part></tp:taxon-name></italic> [<xref ref-type="bibr" rid="B39">Goin 1960</xref>; <xref ref-type="bibr" rid="B25">Duellman and Crump 1974</xref>], in <italic><tp:taxon-name><tp:taxon-name-part taxon-name-part-type="genus" reg="Dendropsophus">D.</tp:taxon-name-part> <tp:taxon-name-part taxon-name-part-type="species" reg="brevifrons">brevifrons</tp:taxon-name-part></tp:taxon-name></italic> [<xref ref-type="bibr" rid="B25">Duellman and Crump 1974</xref>], in <italic><tp:taxon-name><tp:taxon-name-part taxon-name-part-type="genus" reg="Dendropsophus">D.</tp:taxon-name-part> <tp:taxon-name-part taxon-name-part-type="species" reg="counani">counani</tp:taxon-name-part></tp:taxon-name></italic> [<xref ref-type="bibr" rid="B35">Fouquet et al. 2015</xref>], in <italic><tp:taxon-name><tp:taxon-name-part taxon-name-part-type="genus" reg="Dendropsophus">D.</tp:taxon-name-part> <tp:taxon-name-part taxon-name-part-type="species" reg="frosti">frosti</tp:taxon-name-part></tp:taxon-name></italic> [<xref ref-type="bibr" rid="B62">Motta et al. 2012</xref>] and in <italic><tp:taxon-name><tp:taxon-name-part taxon-name-part-type="genus" reg="Dendropsophus">D.</tp:taxon-name-part> <tp:taxon-name-part taxon-name-part-type="species" reg="koechlini">koechlini</tp:taxon-name-part></tp:taxon-name></italic> [<xref ref-type="bibr" rid="B26">Duellman and Trueb 1989</xref>]). <italic><tp:taxon-name><tp:taxon-name-part taxon-name-part-type="genus" reg="Dendropsophus">Dendropsophus</tp:taxon-name-part> <tp:taxon-name-part taxon-name-part-type="species" reg="kamagarini">kamagarini</tp:taxon-name-part></tp:taxon-name></italic> also resembles <italic><tp:taxon-name><tp:taxon-name-part taxon-name-part-type="genus" reg="Dendropsophus">D.</tp:taxon-name-part> <tp:taxon-name-part taxon-name-part-type="species" reg="pauiniensis">pauiniensis</tp:taxon-name-part></tp:taxon-name></italic>, but it can be distinguished by the presence of an orange or amber blotch on the proximal ventral surface of shanks and a prominent conical tubercle on the distal edge of the upper eyelid (blotch and tubercle are absent in <italic><tp:taxon-name><tp:taxon-name-part taxon-name-part-type="genus" reg="Dendropsophus">D.</tp:taxon-name-part> <tp:taxon-name-part taxon-name-part-type="species" reg="pauiniensis">pauiniensis</tp:taxon-name-part></tp:taxon-name></italic>; <xref ref-type="bibr" rid="B43">Heyer 1977</xref>).</p></tp:treatment-sec><tp:treatment-sec sec-type="description" id="SECID0EWOCI"><title>Description of holotype.</title><p>Adult male (Fig. <xref ref-type="fig" rid="F7">7B</xref>), <abbrev xmlns:xlink="http://www.w3.org/1999/xlink" xlink:title="snout-vent length" id="ABBRID0EAPCI" xlink:type="simple">SVL</abbrev> 19.6 mm. Head as wide as body, wider than long, widest below eyes; snout truncate and short in dorsal view, slightly inclined posteroventrally in lateral view; loreal region flat; lips thin; internarial region slightly concave; nostrils slightly protuberant dorsally and laterally; interorbital area flat; tympanum rounded distinct, tympanic annulus evident, tympanic membrane non-differentiated, supratympanic fold thin, restricted to upper edge of tympanum. Arms slender, not hypertrophied; axillary membrane extending to one third of upper arm; ulnar fold distinct, low ulnar tubercles present; fingers short, bearing small, round discs; relative length of fingers I &lt; II &lt; IV &lt; III; subarticular tubercles small, round on fingers I and II, bifid on finger III, and divided on finger IV; supernumerary tubercles small, slightly evident; thenar tubercle distinct; palmar tubercle flat, round; webbing basal between fingers I and II; webbing formula of fingers II1-–2III1<sup>1/2</sup>–1-IV. Hindlimbs long, slender; tarsal fold absent, outer tarsal tubercles present, low; calcar and heel tubercles absent; toes bearing round discs, smaller than those of fingers; relative length of toes I &lt; II &lt; III &lt; V &lt; IV; subarticular tubercles small, round; supernumerary tubercles indistinct; inner metatarsal tubercle small, flat, elliptical; outer metatarsal tubercle absent; webbing formula of toes I1<sup>1/2</sup>–1-II1-–1III1-–2IV2–1-V. Skin on dorsum, dorsal surfaces of limbs, flanks, and groin smooth; skin on head smooth with scattered tubercles and one prominent conical tubercle on the distal edge of the upper eyelid; skin on venter, chest, posterior surfaces of thighs, and subcloacal area coarsely areolate; skin on throat and ventral surfaces of limbs smooth. Cloacal opening directed posteriorly at upper level of thighs; cloacal sheath short; cloacal folds and tubercles absent. Tongue cordiform, barely free posteriorly; dentigerous <!--PageBreak-->process of vomers small, prominent, narrowly separated, each bearing three and two vomerine teeth (left/right), positioned obliquely to choanae; choanae small, rounded; vocal slits long, extending from midlateral base of tongue to angle of jaws; vocal sac single, median, subgular.</p></tp:treatment-sec><tp:treatment-sec sec-type="Color of holotype in preservative" id="SECID0EKPCI"><title>Color of holotype in preservative.</title><p>Figure <xref ref-type="fig" rid="F7">7B</xref>. Dorsal surfaces of head, body, and limbs brown, grayish tan dorsolaterally with dark brown markings on dorsum consisting of median blotch anteriorly, transverse bars posteriorly; dark brown broad transverse bars on the forelimbs and shanks; anterodorsal surfaces of thighs black with three white spots; white suborbital bar. Ventral surface of belly white anteriorly, creamy mottled posteriorly with dark brown scattered flecks; chest white, throat brown anteriorly and white with brown flecks posteriorly; ventral surfaces of limbs creamy.</p><!--PageBreak--><!--PageBreak--><!--PageBreak--></tp:treatment-sec><tp:treatment-sec sec-type="description" id="SECID0EXPCI"><title>Measurements of holotype (in mm).</title><p>
              <abbrev xmlns:xlink="http://www.w3.org/1999/xlink" xlink:title="snout-vent length" id="ABBRID0E6PCI" xlink:type="simple">SVL</abbrev> 19.6, <abbrev xmlns:xlink="http://www.w3.org/1999/xlink" xlink:title="head width" id="ABBRID0EDQCI" xlink:type="simple">HW</abbrev> 6.3, <abbrev xmlns:xlink="http://www.w3.org/1999/xlink" xlink:title="head length" id="ABBRID0EHQCI" xlink:type="simple">HL</abbrev> 5.9, <abbrev xmlns:xlink="http://www.w3.org/1999/xlink" xlink:title="eye to nostril distance" id="ABBRID0ELQCI" xlink:type="simple">END</abbrev> 2.1, <abbrev xmlns:xlink="http://www.w3.org/1999/xlink" xlink:title="internarial distance" id="ABBRID0EPQCI" xlink:type="simple">IN</abbrev> 2.0, <abbrev xmlns:xlink="http://www.w3.org/1999/xlink" xlink:title="femur length" id="ABBRID0ETQCI" xlink:type="simple">FL</abbrev> 10.4, <abbrev xmlns:xlink="http://www.w3.org/1999/xlink" xlink:title="tibia length" id="ABBRID0EXQCI" xlink:type="simple">TL</abbrev> 10.7, <abbrev xmlns:xlink="http://www.w3.org/1999/xlink" xlink:title="femur length" id="ABBRID0E2QCI" xlink:type="simple">FL</abbrev> 8.6.</p></tp:treatment-sec><tp:treatment-sec sec-type="variation" id="SECID0E6QCI"><title>Variation.</title><p>Morphometric variation in the paratype series is given in Table <xref ref-type="table" rid="T3">3</xref>. Variation in dorsal and ventral coloration of preserved specimens is shown in Figure <xref ref-type="fig" rid="F12">11</xref>. <!--PageBreak--> Dorsal coloration in preservative varies from gray (e.g., <named-content xmlns:xlink="http://www.w3.org/1999/xlink" content-type="dwc:institutional_code" xlink:type="simple">CORBIDI</named-content> 8305, 10019) to grayish tan (e.g., <named-content xmlns:xlink="http://www.w3.org/1999/xlink" content-type="dwc:institutional_code" xlink:type="simple">CORBIDI</named-content> 8232, 8234), brown (e.g., <named-content xmlns:xlink="http://www.w3.org/1999/xlink" content-type="dwc:institutional_code" xlink:type="simple">CORBIDI</named-content> 5471, 5480), dark brown (e.g., <named-content xmlns:xlink="http://www.w3.org/1999/xlink" content-type="dwc:institutional_code" xlink:type="simple">CORBIDI</named-content> 6694, 8229), reddish brown (e.g., <named-content xmlns:xlink="http://www.w3.org/1999/xlink" content-type="dwc:institutional_code" xlink:type="simple">CORBIDI</named-content> 8463) or creamy tan (e.g., <named-content xmlns:xlink="http://www.w3.org/1999/xlink" content-type="dwc:institutional_code" xlink:type="simple">CORBIDI</named-content> 8151) with dark brown markings (Fig. <xref ref-type="fig" rid="F12">11</xref>); some specimens have a blotch in occipital region, a blotch in scapular region, and a transverse blotch extending onto flanks in sacral region (e.g., <named-content xmlns:xlink="http://www.w3.org/1999/xlink" content-type="dwc:institutional_code" xlink:type="simple">CORBIDI</named-content> 8234) or two “)(” shaped stripes beginning on the upper eyelids, extending onto the flanks, and reaching the sacral region; an indistinct creamy middorsal line extends from the occipital region to the sacral region (e.g., <named-content xmlns:xlink="http://www.w3.org/1999/xlink" content-type="dwc:institutional_code" xlink:type="simple">CORBIDI</named-content> 6694, 8151); some specimens have brown, creamy or grayish tan stripes around the dark brown markings (e.g., <named-content xmlns:xlink="http://www.w3.org/1999/xlink" content-type="dwc:institutional_code" xlink:type="simple">CORBIDI</named-content> 10018). The dorsum has scattered tubercles, mainly on head and upper eyelid (e.g., <named-content xmlns:xlink="http://www.w3.org/1999/xlink" content-type="dwc:institutional_code" xlink:type="simple">CORBIDI</named-content> 5471, 6694), but in some specimens the dorsum is smooth (e.g., <named-content xmlns:xlink="http://www.w3.org/1999/xlink" content-type="dwc:institutional_code" xlink:type="simple">CORBIDI</named-content> 8069, 10018). The prominent conical tubercle on the upper eyelid in live individuals becomes smaller in preserved specimens (based on comparisons between photographs and their specimens; Fig. <xref ref-type="fig" rid="F10">10</xref>).</p><p>The venter of preserved specimens (Fig. <xref ref-type="fig" rid="F12">11</xref>) varies from grayish tan (e.g., <named-content xmlns:xlink="http://www.w3.org/1999/xlink" content-type="dwc:institutional_code" xlink:type="simple">CORBIDI</named-content> 8234), to dark brown (e.g., <named-content xmlns:xlink="http://www.w3.org/1999/xlink" content-type="dwc:institutional_code" xlink:type="simple">CORBIDI</named-content> 5471, 8305), and black (e.g., <named-content xmlns:xlink="http://www.w3.org/1999/xlink" content-type="dwc:institutional_code" xlink:type="simple">CORBIDI</named-content> 8463, 10018) with white scattered flecks. The throat (Fig. <xref ref-type="fig" rid="F12">11</xref>) varies from gray (e.g., <named-content xmlns:xlink="http://www.w3.org/1999/xlink" content-type="dwc:institutional_code" xlink:type="simple">CORBIDI</named-content> 8305), grayish tan (e.g., <named-content xmlns:xlink="http://www.w3.org/1999/xlink" content-type="dwc:institutional_code" xlink:type="simple">CORBIDI</named-content> 8229), brown (e.g., <named-content xmlns:xlink="http://www.w3.org/1999/xlink" content-type="dwc:institutional_code" xlink:type="simple">CORBIDI</named-content> 5480, 6694), to dark brown (e.g., <named-content xmlns:xlink="http://www.w3.org/1999/xlink" content-type="dwc:institutional_code" xlink:type="simple">CORBIDI</named-content> 5471, 10018) anteriorly, with white flecks (e.g., <named-content xmlns:xlink="http://www.w3.org/1999/xlink" content-type="dwc:institutional_code" xlink:type="simple">CORBIDI</named-content> 5471, 10019), one white blotch (e.g., <named-content xmlns:xlink="http://www.w3.org/1999/xlink" content-type="dwc:institutional_code" xlink:type="simple">CORBIDI</named-content> 10018) or stripes (e.g., <named-content xmlns:xlink="http://www.w3.org/1999/xlink" content-type="dwc:institutional_code" xlink:type="simple">CORBIDI</named-content> 6694) posteriorly. The subcloacal area is white in most specimens (e.g., <named-content xmlns:xlink="http://www.w3.org/1999/xlink" content-type="dwc:institutional_code" xlink:type="simple">CORBIDI</named-content> 6694, 8229, 8232, 10018), but in some specimens the subcloacal area is black (e.g., <named-content xmlns:xlink="http://www.w3.org/1999/xlink" content-type="dwc:institutional_code" xlink:type="simple">CORBIDI</named-content> 8463).</p></tp:treatment-sec><tp:treatment-sec sec-type="Color in life" id="SECID0EUVCI"><title>Color in life.</title><p>Based on digital photographs (Fig. <xref ref-type="fig" rid="F10">10</xref>): dorsum varies from tan to brown or reddish brown; creamy tan or mustard brown dorsolaterally; dorsal markings are dark brown, some individuals have brown, creamy, or grayish tan stripes around markings; some individuals also have scattered dark brown flecks dorsolaterally; the flanks are white with black vertical bars; dorsal surfaces of forelimbs and shanks have dark brown transversal bars; the thighs are black with two or three spots on the anterodorsal surfaces. The single suborbital bar is white. The venter is white anteriorly and dark brown or black mottled with translucent gray posteriorly, with white scattered flecks; chest is white and mottled with brown anteriorly; throat is brown or dark brown anteriorly and spotted with white flecks posteriorly in males (posterior part of throat with white blotch with or without stripes in females); the ventral surfaces of the limbs are translucent gray, thighs are mottled with black or dark brown anteriorly and posteriorly the thighs are black with white flecks; the ventral surface of shanks, from the knee to one third or on half the length of the shank, and arms, from the axillae to near the elbow, have a bright amber or orange blotch. Vocal sac in males is olive tan. The iris is creamy white with brown to reddish brown reticulations or reddish brown with creamy white reticulations and a cream ring around pupil.</p></tp:treatment-sec><tp:treatment-sec sec-type="Calls" id="SECID0E5VCI"><title>Calls</title><p>
              (Fig. <xref ref-type="fig" rid="F4">4C−D</xref>). Descriptive statistics of acoustic variables are provided in Table <xref ref-type="table" rid="T6">6</xref>. We analyzed recordings from: (1) three males from Tambopata (<named-content xmlns:xlink="http://www.w3.org/1999/xlink" content-type="dwc:verbatimCoordinates" xlink:type="simple"><named-content content-type="geo-json" specific-use="{&#34;type&#34;:&#34;Point&#34;,&#34;coordinates&#34;:[-69.609000,-13.134300]}" id="NCID0ESWCI" xlink:type="simple">13.1343°S, 69.6090°W</named-content></named-content><!--PageBreak-->, 233 m) on 5 March 2016, at 19:00h, 21:40h and 24:47h; (2) one male from Reserva Comunal Amarakaeri (<named-content xmlns:xlink="http://www.w3.org/1999/xlink" content-type="dwc:verbatimCoordinates" xlink:type="simple"><named-content content-type="geo-json" specific-use="{&#34;type&#34;:&#34;Point&#34;,&#34;coordinates&#34;:[-70.954800,-12.783400]}" id="NCID0E2WCI" xlink:type="simple">12.7834°S, 70.9548°W</named-content></named-content>, 365 m, Madre de Dios Department, Manu Province, Peru) recorded on 5 February 2015; (3) one male from Chontachaka (<named-content xmlns:xlink="http://www.w3.org/1999/xlink" content-type="dwc:verbatimCoordinates" xlink:type="simple"><named-content content-type="geo-json" specific-use="{&#34;type&#34;:&#34;Point&#34;,&#34;coordinates&#34;:[-71.723000,-12.040500]}" id="NCID0EDXCI" xlink:type="simple">12.0405°S, 71.7230°W</named-content></named-content>, 630 m, Cusco Department, Paucartambo Province, Peru); and (4) one male from Río Madeira (<named-content xmlns:xlink="http://www.w3.org/1999/xlink" content-type="dwc:verbatimCoordinates" xlink:type="simple"><named-content content-type="geo-json" specific-use="{&#34;type&#34;:&#34;Point&#34;,&#34;coordinates&#34;:[-64.068900,-8.848200]}" id="NCID0ELXCI" xlink:type="simple">8.8482°S, 64.0689°W</named-content></named-content>, 110 m, Rondônia State, Brazil) (<xref ref-type="bibr" rid="B51">Lima et al. 2012</xref>). Recorded males were not collected.</p><table-wrap id="T6" position="float" orientation="portrait"><label>Table 6.</label><caption><p>Acoustic parameters of <italic><tp:taxon-name><tp:taxon-name-part taxon-name-part-type="genus" reg="Dendropsophus">Dendropsophus</tp:taxon-name-part> <tp:taxon-name-part taxon-name-part-type="species" reg="kamagarini">kamagarini</tp:taxon-name-part></tp:taxon-name></italic> sp. n. (Southern Clade). Mean ± SD is given with range below. Sample sizes are number of calls. All frequencies are in Hz and durations in s.</p></caption><table id="TID0EYWBG" rules="all"><tbody><tr><td rowspan="2" colspan="1"/><td rowspan="1" colspan="6">
                      <bold><italic><tp:taxon-name><tp:taxon-name-part taxon-name-part-type="genus" reg="Dendropsophus">Dendropsophus</tp:taxon-name-part> <tp:taxon-name-part taxon-name-part-type="species" reg="kamagarini">kamagarini</tp:taxon-name-part></tp:taxon-name></italic> sp. n.</bold>
                    </td></tr><tr><td rowspan="1" colspan="1">
                      <bold>Tambopata (<italic>n</italic> = 4)</bold>
                    </td><td rowspan="1" colspan="1">
                      <bold>Amarakaeri (<italic>n</italic> = 1)</bold>
                    </td><td rowspan="1" colspan="1">
                      <bold>Chontachaka (<italic>n</italic> = 1)</bold>
                    </td><td rowspan="1" colspan="1">
                      <bold>Cobija (<italic>n</italic> = 1)</bold>
                    </td><td rowspan="1" colspan="1">
                      <bold>Rio Madeira (<italic>n</italic> = 1)</bold>
                    </td><td rowspan="1" colspan="1">
                      <bold>Combined (<italic>n</italic> = 8)</bold>
                    </td></tr><tr><td rowspan="1" colspan="1">Advertisement call duration</td><td rowspan="1" colspan="1">0.14 ± 0.03 (0.09−0.20)</td><td rowspan="1" colspan="1">0.12 ± 0.01 (0.10−0.14)</td><td rowspan="1" colspan="1">0.12 ± 0.01 (0.11−0.14)</td><td rowspan="1" colspan="1">0.15 ± 0.005 (0.14−0.16)</td><td rowspan="1" colspan="1">0.13 ± 0.02 (0.1−0.17)</td><td rowspan="1" colspan="1">0.14 ± 0.02 (0.09−0.2)</td></tr><tr><td rowspan="1" colspan="1">Advertisement call dominant frequency</td><td rowspan="1" colspan="1">3669.6 ± 277.16 (3164.1−4112.8)</td><td rowspan="1" colspan="1">3639.1 ± 79.5 (3542.2−3703.7)</td><td rowspan="1" colspan="1">4208.19 ± 66.5 (4091.3−4306.6)</td><td rowspan="1" colspan="1">3948.1 ± 184.8 (3779.1−4263.6)</td><td rowspan="1" colspan="1">3983.6 ± 64.1 (3811.4−4059)</td><td rowspan="1" colspan="1">3782.3 ± 286.92 (3164.1−4306.6)</td></tr><tr><td rowspan="1" colspan="1">Advertisement call initial frequency</td><td rowspan="1" colspan="1">3442.5 ± 246.8 (2964.8−3854.4)</td><td rowspan="1" colspan="1">3397.9 ± 59.27 (3316.1−3456.1)</td><td rowspan="1" colspan="1">4011.3 ± 153.4 (3886.7−4274.3)</td><td rowspan="1" colspan="1">3800.6 ± 51.8 (3671.4−3876)</td><td rowspan="1" colspan="1">3746.8 ± 73.5 (3639.1−3854.4)</td><td rowspan="1" colspan="1">3562.2 ± 274.4 (2964.8−4274.3)</td></tr><tr><td rowspan="1" colspan="1">Advertisement call final frequency</td><td rowspan="1" colspan="1">3685.8 ± 277.9 (3175.8−4123.6)</td><td rowspan="1" colspan="1">3636.9 ± 69.53 (3542.2−3703.7)</td><td rowspan="1" colspan="1">4205.1 ± 69.2 (4080.5−4306.6)</td><td rowspan="1" colspan="1">3982.6 ± 175.2 (3779.1−4252.8)</td><td rowspan="1" colspan="1">4000.3 ± 45.11 (3929.8−4059)</td><td rowspan="1" colspan="1">3798.2 ± 285.91 (3175.8−4306.6)</td></tr><tr><td rowspan="1" colspan="1">Advertisement call rise time</td><td rowspan="1" colspan="1">0.07 ± 0.01 (0.04−0.1)</td><td rowspan="1" colspan="1">0.06 ± 0.01 (0.05−0.07)</td><td rowspan="1" colspan="1">0.06 ± 0.004 (0.05−0.07)</td><td rowspan="1" colspan="1">0.08 ± 0.002 (0.072−0.079)</td><td rowspan="1" colspan="1">0.06 ± 0.01 (0.05−0.08)</td><td rowspan="1" colspan="1">0.07 ± 0.01 (0.04−0.1)</td></tr><tr><td rowspan="1" colspan="1">Number of pulses of advertisement call</td><td rowspan="1" colspan="1">22.8 ± 4.14 (14−32)</td><td rowspan="1" colspan="1">16.6 ± 1.52 (15−19)</td><td rowspan="1" colspan="1">14.1 ± 1.07 (12−15)</td><td rowspan="1" colspan="1">23 ± 1.4 (20−24)</td><td rowspan="1" colspan="1">17 ± 2.88 (13−21)</td><td rowspan="1" colspan="1">21 ± 4.62 (12−32)</td></tr><tr><td rowspan="1" colspan="1">Advertisement call pulse rate</td><td rowspan="1" colspan="1">161.91 ± 9.66 (107.69−178.95)</td><td rowspan="1" colspan="1">140 ± 5.47 (131.15−145.63)</td><td rowspan="1" colspan="1">114.94 ± 7.11 (103.44−125)</td><td rowspan="1" colspan="1">151.4 ± 6.4 (140.8−155.8)</td><td rowspan="1" colspan="1">132.32 ± 5.23 (123.9−143.9)</td><td rowspan="1" colspan="1">151.84 ± 17.18 (103.45−178.94)</td></tr><tr><td rowspan="1" colspan="1">Call duration</td><td rowspan="1" colspan="1">0.31 ± 0.048 (0.26−0.41)</td><td rowspan="1" colspan="1">0.46 ± 0.062 (0.40−0.55)</td><td rowspan="1" colspan="1">0.69 ± 0.093 (0.54−0.80)</td><td rowspan="1" colspan="1">NA</td><td rowspan="1" colspan="1">0.53 ± 0.13 (0.45−0.81)</td><td rowspan="1" colspan="1">0.46 ± 0.17 (0.26−0.81)</td></tr><tr><td rowspan="1" colspan="1">Inter note interval</td><td rowspan="1" colspan="1">0.10 ± 0.011 (0.09−0.13)</td><td rowspan="1" colspan="1">0.09 ± 0.014 (0.08−0.11)</td><td rowspan="1" colspan="1">0.08 ± 0.009 (0.07−0.09)</td><td rowspan="1" colspan="1">NA</td><td rowspan="1" colspan="1">0.09 ± 0.006 (0.08−0.01)</td><td rowspan="1" colspan="1">0.09 ± 0.01 (0.07−0.13)</td></tr><tr><td rowspan="1" colspan="1">Click note duration</td><td rowspan="1" colspan="1">0.051 ± 0.009 (0.03−0.067)</td><td rowspan="1" colspan="1">0.052 ± 0.017 (0.03−0.082)</td><td rowspan="1" colspan="1">0.063 ± 0.02 (0.035−0.10)</td><td rowspan="1" colspan="1">NA</td><td rowspan="1" colspan="1">0.07 ± 0.008 (0.05−0.08)</td><td rowspan="1" colspan="1">0.06 ± 0.01 (0.03−0.10)</td></tr><tr><td rowspan="1" colspan="1">Click note dominant frequency</td><td rowspan="1" colspan="1">3610.3 ± 267.3 (3164.1−4048.2)</td><td rowspan="1" colspan="1">3563.7 ± 62.11 (3445.3−3649.9)</td><td rowspan="1" colspan="1">4351.9 ± 75.3 (4242−4532.7)</td><td rowspan="1" colspan="1">NA</td><td rowspan="1" colspan="1">4024.9 ± 41.86 (3962.1−4102.1)</td><td rowspan="1" colspan="1">3981.2 ± 341.9 (3164.1−4532.7)</td></tr><tr><td rowspan="1" colspan="1">Number of pulses of click note</td><td rowspan="1" colspan="1">6.3 ± 2.2 (1−9)</td><td rowspan="1" colspan="1">3.75 ± 2.7 (1−8)</td><td rowspan="1" colspan="1">4.5 ± 2.3 (1−10)</td><td rowspan="1" colspan="1">NA</td><td rowspan="1" colspan="1">7.83 ± 0.91 (6−10)</td><td rowspan="1" colspan="1">5.87 ± 2.53 (1−10)</td></tr><tr><td rowspan="1" colspan="1">Click note rise time</td><td rowspan="1" colspan="1">0.025 ± 0.005 (0.015−0.034)</td><td rowspan="1" colspan="1">0.026 ± 0.008 (0.014−0.04)</td><td rowspan="1" colspan="1">0.032 ± 0.010 (0.017−0.05)</td><td rowspan="1" colspan="1">NA</td><td rowspan="1" colspan="1">0.03 ± 0.004 (0.02−0.04)</td><td rowspan="1" colspan="1">0.03 ± 0.007 (0.01−0.05)</td></tr><tr><td rowspan="1" colspan="1">Click note pulse rate</td><td rowspan="1" colspan="1">124.01 ± 34.53 (23.81−151.52)</td><td rowspan="1" colspan="1">64.11 ± 33.80 (25.64−112.9)</td><td rowspan="1" colspan="1">67.82 ± 19.72 (18.52−111.11)</td><td rowspan="1" colspan="1">NA</td><td rowspan="1" colspan="1">117 ± 8.11 (91−140.35)</td><td rowspan="1" colspan="1">95.6 ± 35.28 (18.52−151.52)</td></tr><tr><td rowspan="1" colspan="1">Inter click notes interval</td><td rowspan="1" colspan="1">0.08 ± 0.007 (0.07−0.084)</td><td rowspan="1" colspan="1">0.085 ± 0.015 (0.069−0.11)</td><td rowspan="1" colspan="1">0.068 ± 0.008 (0.054−0.084)</td><td rowspan="1" colspan="1">NA</td><td rowspan="1" colspan="1">0.07 ± 0.005 (0.06−0.08)</td><td rowspan="1" colspan="1">0.07 ± 0.01 (0.05−0.1)</td></tr></tbody></table></table-wrap><p>The advertisement call is a pulsed note (Fig. <xref ref-type="fig" rid="F4">4C−D</xref>). The amplitude of the advertisement call gradually increases until three-quarters of the note duration to decrease abruptly until the end. The advertisement call may be followed or not by secondary click notes. Nonetheless, the click notes are occasionally vocalized alone. The click notes are pulsed except for the last note.</p><p>One recording from Cobija, Bolivia (Pando Department, Nicolás Suárez Province) by <xref ref-type="bibr" rid="B55">Márquez et al. (2002)</xref> falls within the range of variation of advertisement calls of <italic><tp:taxon-name><tp:taxon-name-part taxon-name-part-type="genus" reg="Dendropsophus">Dendropsophus</tp:taxon-name-part> <tp:taxon-name-part taxon-name-part-type="species" reg="kamagarini">kamagarini</tp:taxon-name-part></tp:taxon-name></italic> from Peru (Table <xref ref-type="table" rid="T6">6</xref>). In addition, the number of pulses (15) and the dominant frequency (4150 Hz) of the call described by <xref ref-type="bibr" rid="B24">Duellman (2005)</xref> fall within the range for calls of <italic><tp:taxon-name><tp:taxon-name-part taxon-name-part-type="genus" reg="Dendropsophus">D.</tp:taxon-name-part> <tp:taxon-name-part taxon-name-part-type="species" reg="kamagarini">kamagarini</tp:taxon-name-part></tp:taxon-name></italic> (Table <xref ref-type="table" rid="T6">6</xref>).</p></tp:treatment-sec><tp:treatment-sec sec-type="distribution" id="SECID0ERGDI"><title>Distribution and ecology.</title><p>
              <italic><tp:taxon-name><tp:taxon-name-part taxon-name-part-type="genus" reg="Dendropsophus">Dendropsophus</tp:taxon-name-part> <tp:taxon-name-part taxon-name-part-type="species" reg="kamagarini">kamagarini</tp:taxon-name-part></tp:taxon-name></italic> occurs in the Amazon basin of southeastern Peru (Cusco and Madre de Dios regions; Fig. <xref ref-type="fig" rid="F9">9</xref>), northwestern Brazil (Acre and Rondônia states; Fig. <xref ref-type="fig" rid="F9">9</xref>), and northeastern Bolivia, from the Andean slopes to lowland tropical rainforest (Fig. <xref ref-type="fig" rid="F9">9</xref>). Localities with known elevation range from 150 m (Acre) to 1696 m (Ochigoteni) above sea level.</p><p>Bolivian records are partly based on <xref ref-type="bibr" rid="B17">De la Riva et al. (2000)</xref> report of “<italic><tp:taxon-name><tp:taxon-name-part taxon-name-part-type="genus" reg="Dendropsophus">Dendropsophus</tp:taxon-name-part> <tp:taxon-name-part taxon-name-part-type="species" reg="parviceps">parviceps</tp:taxon-name-part></tp:taxon-name></italic>” in central northeastern Bolivia, Departments of Beni, Cochabamba, La Paz, Pando, and Santa Cruz. One photograph from Puerto Almacén (Santa Cruz Department; pp. 102 in <xref ref-type="bibr" rid="B17">De la Riva et al. 2000</xref>) and two photographs from Tahuamanu and El Negro (both from Pando Department; Fig. <xref ref-type="fig" rid="F10">10</xref>) show the conical tubercle on the upper eyelid characteristic of <italic><tp:taxon-name><tp:taxon-name-part taxon-name-part-type="genus" reg="Dendropsophus">D.</tp:taxon-name-part> <tp:taxon-name-part taxon-name-part-type="species" reg="kamagarini">kamagarini</tp:taxon-name-part></tp:taxon-name></italic>. <italic><tp:taxon-name><tp:taxon-name-part taxon-name-part-type="genus" reg="Dendropsophus">Dendropsophus</tp:taxon-name-part> <tp:taxon-name-part taxon-name-part-type="species" reg="parviceps">parviceps</tp:taxon-name-part></tp:taxon-name></italic> distribution range is at a distance of over 1500 km, which make very unlikely that Bolivian records are conspecific. Thus, we propose that all historic records of “<italic><tp:taxon-name><tp:taxon-name-part taxon-name-part-type="genus" reg="Dendropsophus">Dendropsophus</tp:taxon-name-part> <tp:taxon-name-part taxon-name-part-type="species" reg="parviceps">parviceps</tp:taxon-name-part></tp:taxon-name></italic>” from Bolivia are assigned to <italic><tp:taxon-name><tp:taxon-name-part taxon-name-part-type="genus" reg="Dendropsophus">D.</tp:taxon-name-part> <tp:taxon-name-part taxon-name-part-type="species" reg="kamagarini">kamagarini</tp:taxon-name-part></tp:taxon-name></italic>.</p><p>The call from Cobija (Pando Department) falls within the range of advertisement call of <italic><tp:taxon-name><tp:taxon-name-part taxon-name-part-type="genus" reg="Dendropsophus">D.</tp:taxon-name-part> <tp:taxon-name-part taxon-name-part-type="species" reg="kamagarini">kamagarini</tp:taxon-name-part></tp:taxon-name></italic> (Table <xref ref-type="table" rid="T6">6</xref>). The localities of El Negro, Tahuamanu, and Cobija are at a distance of 89 km, 158 km, and 203 km, respectively, to the type locality of <italic><tp:taxon-name><tp:taxon-name-part taxon-name-part-type="genus" reg="Dendropsophus">D.</tp:taxon-name-part> <tp:taxon-name-part taxon-name-part-type="species" reg="kamagarini">kamagarini</tp:taxon-name-part></tp:taxon-name></italic> (Inotawa). In addition, specimens from Museo de Historia Natural Alcide d’Orbigny, Cochabamba, Bolivia, also have a prominent conical tubercle on the distal edge of the upper eyelid. These specimens are from Valle del Sacta and the confluence of the Altamachi and Ipiri rivers (both from Cochabamba Department; see Appendix <xref ref-type="app" rid="app1">1</xref>). There is also one record from Santa Elena (<named-content xmlns:xlink="http://www.w3.org/1999/xlink" content-type="dwc:verbatimCoordinates" xlink:type="simple"><named-content content-type="geo-json" specific-use="{&#34;type&#34;:&#34;Point&#34;,&#34;coordinates&#34;:[-66.679100,-16.679100]}" id="NCID0EWKDI" xlink:type="simple">16.6791°S, 66.6791°W</named-content></named-content>, 600 m, Cochabamba Department, Ayopaya Province; Fig. <xref ref-type="fig" rid="F9">9</xref>) based on a locality record from Museo de Historia Natural Alcide d’Orbigny, Cochabamba, Bolivia. Additionally, the records from Acre, Brazil, of <italic><tp:taxon-name><tp:taxon-name-part taxon-name-part-type="genus" reg="Dendropsophus">D.</tp:taxon-name-part> <tp:taxon-name-part taxon-name-part-type="species" reg="kamagarini">kamagarini</tp:taxon-name-part></tp:taxon-name></italic> are also supported by <xref ref-type="bibr" rid="B15">Cochran and Goin (1970)</xref> who examined one specimen (WCAB 2511) and report the presence of the conical tubercle on the upper eyelid.</p><!--PageBreak--><p>
              <italic><tp:taxon-name><tp:taxon-name-part taxon-name-part-type="genus" reg="Dendropsophus">Dendropsophus</tp:taxon-name-part> <tp:taxon-name-part taxon-name-part-type="species" reg="kamagarini">kamagarini</tp:taxon-name-part></tp:taxon-name></italic> congregates for breeding at temporary and permanent ponds in flooded forest and Terra Firme forest; it is an opportunistic breeder (<xref ref-type="bibr" rid="B24">Duellman 2005</xref>). Adults of both sexes were found at night perching on leaves of bushes and trees, on branches and on palm fronds. Males were calling perched from 2−3 m above the water.</p></tp:treatment-sec><tp:treatment-sec sec-type="conservation status" id="SECID0EAMDI"><title>Conservation status.</title><p>Extent of occurrence (B1) is 637,800 km<sup>2</sup>. <italic><tp:taxon-name><tp:taxon-name-part taxon-name-part-type="genus" reg="Dendropsophus">Dendropsophus</tp:taxon-name-part> <tp:taxon-name-part taxon-name-part-type="species" reg="kamagarini">kamagarini</tp:taxon-name-part></tp:taxon-name></italic> occurs in the following protected areas from Peru: Otishi National Park, Megantoni National Sanctuary, Amarakaeri Communal Reserve, Manu National Park, Tambopata National Reserve and Bahuaja-Sonene National Park, and protected areas from Bolivia: Manuripi-Heath Amazonian Wildlife National Reserve and Isiboro Sécure National Park and Indigenous Territory. Because its distribution range is large and occurs in several protected areas we suggest that <italic><tp:taxon-name><tp:taxon-name-part taxon-name-part-type="genus" reg="Dendropsophus">D.</tp:taxon-name-part> <tp:taxon-name-part taxon-name-part-type="species" reg="kamagarini">kamagarini</tp:taxon-name-part></tp:taxon-name></italic> is assigned to the Least Concern category, following <xref ref-type="bibr" rid="B44">IUCN (2001)</xref> criteria.</p></tp:treatment-sec><tp:treatment-sec sec-type="remarks" id="SECID0ECNDI"><title>Remarks.</title><p>The specimens from Cochabamba Department (Appendix <xref ref-type="app" rid="app1">1</xref>) are assigned as referred specimens because we lack genetic data. Márquez et al. (1993) report a maximum <abbrev xmlns:xlink="http://www.w3.org/1999/xlink" xlink:title="snout-vent length" id="ABBRID0EMNDI" xlink:type="simple">SVL</abbrev> = 24.6 for males from Puerto Almacén. This value is slightly above the maximum <abbrev xmlns:xlink="http://www.w3.org/1999/xlink" xlink:title="snout-vent length" id="ABBRID0EQNDI" xlink:type="simple">SVL</abbrev> of males of <italic><tp:taxon-name><tp:taxon-name-part taxon-name-part-type="genus" reg="Dendropsophus">D.</tp:taxon-name-part> <tp:taxon-name-part taxon-name-part-type="species" reg="kamagarini">kamagarini</tp:taxon-name-part></tp:taxon-name></italic> (see Table <xref ref-type="table" rid="T3">3</xref>). Márquez et al. (1993) also report the dominant frequency range of the advertisement calls (2476–3144 Hz), which is lower than the dominant frequency range of <italic><tp:taxon-name><tp:taxon-name-part taxon-name-part-type="genus" reg="Dendropsophus">D.</tp:taxon-name-part> <tp:taxon-name-part taxon-name-part-type="species" reg="kamagarini">kamagarini</tp:taxon-name-part></tp:taxon-name></italic> (3164.1−4306.6 Hz). Therefore, further data is needed to determine the status of that population. We tentatively assign those specimens to <italic><tp:taxon-name><tp:taxon-name-part taxon-name-part-type="genus" reg="Dendropsophus">D.</tp:taxon-name-part> <tp:taxon-name-part taxon-name-part-type="species" reg="kamagarini">kamagarini</tp:taxon-name-part></tp:taxon-name></italic> as referred material. <xref ref-type="bibr" rid="B81">Schlüter (1979)</xref> described the advertisement calls of males from Panguana (Huanáco Department, Peru; Fig. <xref ref-type="fig" rid="F9">9</xref>), where he reported a dominant frequency range of 3200–4700 Hz and a call duration less than 0.2 s. The frequency range from Panguana is relatively closer to the range of <italic><tp:taxon-name><tp:taxon-name-part taxon-name-part-type="genus" reg="Dendropsophus">D.</tp:taxon-name-part> <tp:taxon-name-part taxon-name-part-type="species" reg="kamagarini">kamagarini</tp:taxon-name-part></tp:taxon-name></italic> (3164.1−4306.6 Hz) and <italic><tp:taxon-name><tp:taxon-name-part taxon-name-part-type="genus" reg="Dendropsophus">D.</tp:taxon-name-part> <tp:taxon-name-part taxon-name-part-type="species" reg="kubricki">kubricki</tp:taxon-name-part></tp:taxon-name></italic> sp. n. (3542.2−4394.5 Hz); however, the call duration (less than 0.2 s) is within the range of calls of <italic><tp:taxon-name><tp:taxon-name-part taxon-name-part-type="genus" reg="Dendropsophus">D.</tp:taxon-name-part> <tp:taxon-name-part taxon-name-part-type="species" reg="kamagarini">kamagarini</tp:taxon-name-part></tp:taxon-name></italic> (0.09−0.2 s) while the maximum value (0.3 s) of call duration of <italic><tp:taxon-name><tp:taxon-name-part taxon-name-part-type="genus" reg="Dendropsophus">D.</tp:taxon-name-part> <tp:taxon-name-part taxon-name-part-type="species" reg="kubricki">kubricki</tp:taxon-name-part></tp:taxon-name></italic> sp. n. exceeds the call duration reported by <xref ref-type="bibr" rid="B81">Schlüter (1979)</xref>. Thus, we consider the population from Panguana as an unconfirmed register of <italic><tp:taxon-name><tp:taxon-name-part taxon-name-part-type="genus" reg="Dendropsophus">D.</tp:taxon-name-part> <tp:taxon-name-part taxon-name-part-type="species" reg="kamagarini">kamagarini</tp:taxon-name-part></tp:taxon-name></italic> unless specimen examination demonstrates otherwise. The population from Rio Madeira (Rondônia State, Brazil) is also unconfirmed until specimens are examined.</p></tp:treatment-sec><tp:treatment-sec><!--Section generated to contain objects referenced in tp:taxon-treatment.--><fig id="F1" position="float" orientation="portrait"><label>Figure 1.</label><caption><p>Bayesian consensus phylogeny of <italic><tp:taxon-name><tp:taxon-name-part taxon-name-part-type="genus" reg="Dendropsophus">Dendropsophus</tp:taxon-name-part> <tp:taxon-name-part taxon-name-part-type="species" reg="parviceps">parviceps</tp:taxon-name-part></tp:taxon-name></italic> species complex based on 3040 bp of mtDNA. Node support is indicated with Bayesian posterior probabilities (pp) above branches and non-parametric bootstrap support below. Asteriks denote nodes with pp = 1 and bootstrap values = 100%. Outgroups, bootstrap values &lt; 60%, and pp &lt; 0.8 are not shown. Museum number and locality are provided for each sample. Abbreviations: BR = Brazil, PE = Peru, and EC = Ecuador.</p></caption><graphic xmlns:xlink="http://www.w3.org/1999/xlink" xlink:href="zookeys-726-025-g001.jpg" position="float" orientation="portrait" xlink:type="simple" id="oo_177862.jpg"/></fig><fig id="F7" position="float" orientation="portrait"><label>Figure 7.</label><caption><p>Dorsal and ventral views of the holotypes of the <italic><tp:taxon-name><tp:taxon-name-part taxon-name-part-type="genus" reg="Dendropsophus">Dendropsophus</tp:taxon-name-part> <tp:taxon-name-part taxon-name-part-type="species" reg="parviceps">parviceps</tp:taxon-name-part></tp:taxon-name></italic> species complex. <bold>A</bold> <italic><tp:taxon-name><tp:taxon-name-part taxon-name-part-type="genus" reg="Dendropsophus">Dendropsophus</tp:taxon-name-part> <tp:taxon-name-part taxon-name-part-type="species" reg="parviceps">parviceps</tp:taxon-name-part></tp:taxon-name></italic>, adult female, <abbrev xmlns:xlink="http://www.w3.org/1999/xlink" xlink:title="snout-vent length" id="ABBRID0EQRAI" xlink:type="simple">SVL</abbrev> = 26.55 mm (BMNH 1947.2.13.51) <bold>B</bold> <italic><tp:taxon-name><tp:taxon-name-part taxon-name-part-type="genus" reg="Dendropsophus">D.</tp:taxon-name-part> <tp:taxon-name-part taxon-name-part-type="species" reg="kamagarini">kamagarini</tp:taxon-name-part></tp:taxon-name></italic> sp. n. adult male, <abbrev xmlns:xlink="http://www.w3.org/1999/xlink" xlink:title="snout-vent length" id="ABBRID0EBSAI" xlink:type="simple">SVL</abbrev> = 19.65 mm (<named-content xmlns:xlink="http://www.w3.org/1999/xlink" content-type="dwc:institutional_code" xlink:type="simple">CORBIDI</named-content> 5246) <bold>C</bold> <italic><tp:taxon-name><tp:taxon-name-part taxon-name-part-type="genus" reg="Dendropsophus">D.</tp:taxon-name-part> <tp:taxon-name-part taxon-name-part-type="species" reg="kubricki">kubricki</tp:taxon-name-part></tp:taxon-name></italic> sp. n. adult male, <abbrev xmlns:xlink="http://www.w3.org/1999/xlink" xlink:title="snout-vent length" id="ABBRID0EXSAI" xlink:type="simple">SVL</abbrev> = 19.05 mm (<named-content xmlns:xlink="http://www.w3.org/1999/xlink" content-type="dwc:institutional_code" xlink:type="simple">CORBIDI</named-content> 15778). Scale bar 10 mm.</p></caption><graphic xmlns:xlink="http://www.w3.org/1999/xlink" xlink:href="zookeys-726-025-g007.jpg" position="float" orientation="portrait" xlink:type="simple" id="oo_177868.jpg"/></fig><app id="app1"><title>Appendix 1</title><p>
          <bold>Specimens examined</bold>
        </p><p>
          <italic><tp:taxon-name><tp:taxon-name-part taxon-name-part-type="genus" reg="Dendropsophus">Dendropsophus</tp:taxon-name-part> <tp:taxon-name-part taxon-name-part-type="species" reg="parviceps">parviceps</tp:taxon-name-part></tp:taxon-name></italic>
        </p><p>ECUADOR: PROVINCIA SUCUMBIOS: Puerto Bolívar (<named-content xmlns:xlink="http://www.w3.org/1999/xlink" content-type="dwc:verbatimCoordinates" xlink:type="simple"><named-content content-type="geo-json" specific-use="{&#34;type&#34;:&#34;Point&#34;,&#34;coordinates&#34;:[-76.142000,-0.088600]}" id="NCID0EN6EK" xlink:type="simple">0.0886°S, 76.1420°W</named-content></named-content>), 240 m (<named-content xmlns:xlink="http://www.w3.org/1999/xlink" content-type="dwc:institutional_code" xlink:type="simple">QCAZ</named-content> 28247, 28249); Playas Cuyabeno (<named-content xmlns:xlink="http://www.w3.org/1999/xlink" content-type="dwc:verbatimCoordinates" xlink:type="simple"><named-content content-type="geo-json" specific-use="{&#34;type&#34;:&#34;Point&#34;,&#34;coordinates&#34;:[-75.930500,-0.241500]}" id="NCID0E16EK" xlink:type="simple">0.2415°S, 75.9305°W</named-content></named-content>), 230 m (<named-content xmlns:xlink="http://www.w3.org/1999/xlink" content-type="dwc:institutional_code" xlink:type="simple">QCAZ</named-content> 28269, 28399); Rey de los Andes (<named-content xmlns:xlink="http://www.w3.org/1999/xlink" content-type="dwc:verbatimCoordinates" xlink:type="simple"><named-content content-type="geo-json" specific-use="{&#34;type&#34;:&#34;Point&#34;,&#34;coordinates&#34;:[-76.236900,-0.208200]}" id="NCID0EHAFK" xlink:type="simple">0.2082°S, 76.2369°W</named-content></named-content>), 270 m (<named-content xmlns:xlink="http://www.w3.org/1999/xlink" content-type="dwc:institutional_code" xlink:type="simple">QCAZ</named-content> 28455, 28492); Reserva Limoncocha (<named-content xmlns:xlink="http://www.w3.org/1999/xlink" content-type="dwc:verbatimCoordinates" xlink:type="simple"><named-content content-type="geo-json" specific-use="{&#34;type&#34;:&#34;Point&#34;,&#34;coordinates&#34;:[-76.619400,-0.406200]}" id="NCID0EUAFK" xlink:type="simple">0.4062°S, 76.6194°W</named-content></named-content>), 261 m (<named-content xmlns:xlink="http://www.w3.org/1999/xlink" content-type="dwc:institutional_code" xlink:type="simple">QCAZ</named-content> 43140, 44915); La Selva Lodge (<named-content xmlns:xlink="http://www.w3.org/1999/xlink" content-type="dwc:verbatimCoordinates" xlink:type="simple"><named-content content-type="geo-json" specific-use="{&#34;type&#34;:&#34;Point&#34;,&#34;coordinates&#34;:[-76.373800,-0.498200]}" id="NCID0EBBFK" xlink:type="simple">0.4982°S, 76.3738°W</named-content></named-content>), 229 m (<named-content xmlns:xlink="http://www.w3.org/1999/xlink" content-type="dwc:institutional_code" xlink:type="simple">QCAZ</named-content> 4340, 44055, 47736); Río Napo, Pañacocha (<named-content xmlns:xlink="http://www.w3.org/1999/xlink" content-type="dwc:verbatimCoordinates" xlink:type="simple"><named-content content-type="geo-json" specific-use="{&#34;type&#34;:&#34;Point&#34;,&#34;coordinates&#34;:[-76.066700,-0.471200]}" id="NCID0EOBFK" xlink:type="simple">0.4712°S, 76.0667°W</named-content></named-content>), 225 m (<named-content xmlns:xlink="http://www.w3.org/1999/xlink" content-type="dwc:institutional_code" xlink:type="simple">QCAZ</named-content> 44140); Zábalo (<named-content xmlns:xlink="http://www.w3.org/1999/xlink" content-type="dwc:verbatimCoordinates" xlink:type="simple"><named-content content-type="geo-json" specific-use="{&#34;type&#34;:&#34;Point&#34;,&#34;coordinates&#34;:[-75.766200,-0.318100]}" id="NCID0E2BFK" xlink:type="simple">0.3181°S, 75.7662°W</named-content></named-content>), 220 m (<named-content xmlns:xlink="http://www.w3.org/1999/xlink" content-type="dwc:institutional_code" xlink:type="simple">QCAZ</named-content> 27983); Garza Cocha (<named-content xmlns:xlink="http://www.w3.org/1999/xlink" content-type="dwc:verbatimCoordinates" xlink:type="simple"><named-content content-type="geo-json" specific-use="{&#34;type&#34;:&#34;Point&#34;,&#34;coordinates&#34;:[-75.344200,-0.481600]}" id="NCID0EICFK" xlink:type="simple">0.4816°S, 75.3442°W</named-content></named-content>), 195 m (<named-content xmlns:xlink="http://www.w3.org/1999/xlink" content-type="dwc:institutional_code" xlink:type="simple">CORBIDI</named-content> 15). PROVINCIA NAPO: Río Hollín (<named-content xmlns:xlink="http://www.w3.org/1999/xlink" content-type="dwc:verbatimCoordinates" xlink:type="simple"><named-content content-type="geo-json" specific-use="{&#34;type&#34;:&#34;Point&#34;,&#34;coordinates&#34;:[-77.730300,-0.695800]}" id="NCID0EVCFK" xlink:type="simple">0.6958°S, 77.7303°W</named-content></named-content>), 1068 m (<named-content xmlns:xlink="http://www.w3.org/1999/xlink" content-type="dwc:institutional_code" xlink:type="simple">QCAZ</named-content> 17942, 22208); Sumaco (<named-content xmlns:xlink="http://www.w3.org/1999/xlink" content-type="dwc:verbatimCoordinates" xlink:type="simple"><named-content content-type="geo-json" specific-use="{&#34;type&#34;:&#34;Point&#34;,&#34;coordinates&#34;:[-77.601300,-0.686600]}" id="NCID0ECDFK" xlink:type="simple">0.6866°S, 77.6013°W</named-content></named-content>), 1430 m (<named-content xmlns:xlink="http://www.w3.org/1999/xlink" content-type="dwc:institutional_code" xlink:type="simple">QCAZ</named-content> 48919, 48929, 48931); Estación Biológica Jatun Sacha (<named-content xmlns:xlink="http://www.w3.org/1999/xlink" content-type="dwc:verbatimCoordinates" xlink:type="simple"><named-content content-type="geo-json" specific-use="{&#34;type&#34;:&#34;Point&#34;,&#34;coordinates&#34;:[-77.614200,-1.065000]}" id="NCID0EPDFK" xlink:type="simple">1.0650°S, 77.6142°W</named-content></named-content>), 397 m (<named-content xmlns:xlink="http://www.w3.org/1999/xlink" content-type="dwc:institutional_code" xlink:type="simple">QCAZ</named-content> 18177, 18184); Ahuano (<named-content xmlns:xlink="http://www.w3.org/1999/xlink" content-type="dwc:verbatimCoordinates" xlink:type="simple"><named-content content-type="geo-json" specific-use="{&#34;type&#34;:&#34;Point&#34;,&#34;coordinates&#34;:[-77.548400,-1.054600]}" id="NCID0E3DFK" xlink:type="simple">1.0546°S, 77.5484°W</named-content></named-content>), 385 m (<named-content xmlns:xlink="http://www.w3.org/1999/xlink" content-type="dwc:institutional_code" xlink:type="simple">QCAZ</named-content> 27028). PROVINCIA ORELLANA: Río Napo, Chiroisla, Banco sur (<named-content xmlns:xlink="http://www.w3.org/1999/xlink" content-type="dwc:verbatimCoordinates" xlink:type="simple"><named-content content-type="geo-json" specific-use="{&#34;type&#34;:&#34;Point&#34;,&#34;coordinates&#34;:[-75.917700,-0.579900]}" id="NCID0EJEFK" xlink:type="simple">0.5799°S, 75.9177°W</named-content></named-content>), 203 m (<named-content xmlns:xlink="http://www.w3.org/1999/xlink" content-type="dwc:institutional_code" xlink:type="simple">QCAZ</named-content> 44355−57); Río Napo, Santa Teresita (<named-content xmlns:xlink="http://www.w3.org/1999/xlink" content-type="dwc:verbatimCoordinates" xlink:type="simple"><named-content content-type="geo-json" specific-use="{&#34;type&#34;:&#34;Point&#34;,&#34;coordinates&#34;:[-75.413600,-0.900900]}" id="NCID0EWEFK" xlink:type="simple">0.9009°S, 75.4136°W</named-content></named-content>), 186 m (<named-content xmlns:xlink="http://www.w3.org/1999/xlink" content-type="dwc:institutional_code" xlink:type="simple">QCAZ</named-content> 44734−36); Río Napo, Huiririma, (<named-content xmlns:xlink="http://www.w3.org/1999/xlink" content-type="dwc:verbatimCoordinates" xlink:type="simple"><named-content content-type="geo-json" specific-use="{&#34;type&#34;:&#34;Point&#34;,&#34;coordinates&#34;:[-75.623900,-0.711600]}" id="NCID0EDFFK" xlink:type="simple">0.7116°S, 75.6239°W</named-content></named-content>), 194 m (<named-content xmlns:xlink="http://www.w3.org/1999/xlink" content-type="dwc:institutional_code" xlink:type="simple">QCAZ</named-content> 44599−601); Río Napo, Nuevo Rocafuerte, (<named-content xmlns:xlink="http://www.w3.org/1999/xlink" content-type="dwc:verbatimCoordinates" xlink:type="simple"><named-content content-type="geo-json" specific-use="{&#34;type&#34;:&#34;Point&#34;,&#34;coordinates&#34;:[-75.401000,-0.919300]}" id="NCID0EQFFK" xlink:type="simple">0.9193°S, 75.4010°W</named-content></named-content>), 187 m (<named-content xmlns:xlink="http://www.w3.org/1999/xlink" content-type="dwc:institutional_code" xlink:type="simple">QCAZ</named-content> 44775, 44778); Río Napo, Chiroisla, (<named-content xmlns:xlink="http://www.w3.org/1999/xlink" content-type="dwc:verbatimCoordinates" xlink:type="simple"><named-content content-type="geo-json" specific-use="{&#34;type&#34;:&#34;Point&#34;,&#34;coordinates&#34;:[-75.899800,-0.575600]}" id="NCID0E4FFK" xlink:type="simple">0.5756°S, 75.8998°W</named-content></named-content>), 203 m (<named-content xmlns:xlink="http://www.w3.org/1999/xlink" content-type="dwc:institutional_code" xlink:type="simple">QCAZ</named-content> 44440−42); Río Napo, Eden, Banco sur (<named-content xmlns:xlink="http://www.w3.org/1999/xlink" content-type="dwc:verbatimCoordinates" xlink:type="simple"><named-content content-type="geo-json" specific-use="{&#34;type&#34;:&#34;Point&#34;,&#34;coordinates&#34;:[-76.071100,-0.498300]}" id="NCID0EKGFK" xlink:type="simple">0.4983°S, 76.0711°W</named-content></named-content>), 216 m (<named-content xmlns:xlink="http://www.w3.org/1999/xlink" content-type="dwc:institutional_code" xlink:type="simple">QCAZ</named-content> 44227−29); Río Napo, San Vicente (<named-content xmlns:xlink="http://www.w3.org/1999/xlink" content-type="dwc:verbatimCoordinates" xlink:type="simple"><named-content content-type="geo-json" specific-use="{&#34;type&#34;:&#34;Point&#34;,&#34;coordinates&#34;:[-75.651100,-0.679000]}" id="NCID0EXGFK" xlink:type="simple">0.6790°S, 75.6511°W</named-content></named-content>), 196 m (<named-content xmlns:xlink="http://www.w3.org/1999/xlink" content-type="dwc:institutional_code" xlink:type="simple">QCAZ</named-content> 44492−94); Río Napo, Áñangu (<named-content xmlns:xlink="http://www.w3.org/1999/xlink" content-type="dwc:verbatimCoordinates" xlink:type="simple"><named-content content-type="geo-json" specific-use="{&#34;type&#34;:&#34;Point&#34;,&#34;coordinates&#34;:[-76.384400,-0.524900]}" id="NCID0EEHFK" xlink:type="simple">0.5249°S, 76.3844°W</named-content></named-content>), 255 m (<named-content xmlns:xlink="http://www.w3.org/1999/xlink" content-type="dwc:institutional_code" xlink:type="simple">QCAZ</named-content> 43968−69); Coca, Río Napo (<named-content xmlns:xlink="http://www.w3.org/1999/xlink" content-type="dwc:verbatimCoordinates" xlink:type="simple"><named-content content-type="geo-json" specific-use="{&#34;type&#34;:&#34;Point&#34;,&#34;coordinates&#34;:[-76.989800,-0.477800]}" id="NCID0ERHFK" xlink:type="simple">0.4778°S, 76.9898°W</named-content></named-content>), 267 m (<named-content xmlns:xlink="http://www.w3.org/1999/xlink" content-type="dwc:institutional_code" xlink:type="simple">QCAZ</named-content> 43680, 43704); Coca, Banco sur Río Napo (<named-content xmlns:xlink="http://www.w3.org/1999/xlink" content-type="dwc:verbatimCoordinates" xlink:type="simple"><named-content content-type="geo-json" specific-use="{&#34;type&#34;:&#34;Point&#34;,&#34;coordinates&#34;:[-77.007500,-0.498900]}" id="NCID0E5HFK" xlink:type="simple">0.4989°S, 77.0075°W</named-content></named-content>), 264 m (<named-content xmlns:xlink="http://www.w3.org/1999/xlink" content-type="dwc:institutional_code" xlink:type="simple">QCAZ</named-content> 43775); Río Napo, Primavera (<named-content xmlns:xlink="http://www.w3.org/1999/xlink" content-type="dwc:verbatimCoordinates" xlink:type="simple"><named-content content-type="geo-json" specific-use="{&#34;type&#34;:&#34;Point&#34;,&#34;coordinates&#34;:[-76.786500,-0.431000]}" id="NCID0ELIFK" xlink:type="simple">0.4310°S, 76.7865°W</named-content></named-content>), 244 m (<named-content xmlns:xlink="http://www.w3.org/1999/xlink" content-type="dwc:institutional_code" xlink:type="simple">QCAZ</named-content> 43892); Parque Nacional Yasuní, Estación Científica Yasuní, Pontificia Universidad Católica del Ecuador (<named-content xmlns:xlink="http://www.w3.org/1999/xlink" content-type="dwc:verbatimCoordinates" xlink:type="simple"><named-content content-type="geo-json" specific-use="{&#34;type&#34;:&#34;Point&#34;,&#34;coordinates&#34;:[-76.397000,-0.674400]}" id="NCID0EYIFK" xlink:type="simple">0.6744°S, 76.3970°W</named-content></named-content>), 250 m (<named-content xmlns:xlink="http://www.w3.org/1999/xlink" content-type="dwc:institutional_code" xlink:type="simple">QCAZ</named-content> 35720, 51075, 51229−30); Parque Nacional Yasuní, Pompeya-Iro road, 80−75 km (<named-content xmlns:xlink="http://www.w3.org/1999/xlink" content-type="dwc:verbatimCoordinates" xlink:type="simple"><named-content content-type="geo-json" specific-use="{&#34;type&#34;:&#34;Point&#34;,&#34;coordinates&#34;:[-76.302400,-0.840100]}" id="NCID0EFJFK" xlink:type="simple">0.8401°S, 76.3024°W</named-content></named-content>), 250 m (<named-content xmlns:xlink="http://www.w3.org/1999/xlink" content-type="dwc:institutional_code" xlink:type="simple">QCAZ</named-content> 43066−67); Parque Nacional Yasuní. Pompeya-Iro, 96 km (<named-content xmlns:xlink="http://www.w3.org/1999/xlink" content-type="dwc:verbatimCoordinates" xlink:type="simple"><named-content content-type="geo-json" specific-use="{&#34;type&#34;:&#34;Point&#34;,&#34;coordinates&#34;:[-76.221400,-0.906500]}" id="NCID0ESJFK" xlink:type="simple">0.9065°S, 76.2214°W</named-content></named-content>), 233 m (<named-content xmlns:xlink="http://www.w3.org/1999/xlink" content-type="dwc:institutional_code" xlink:type="simple">QCAZ</named-content> 51195); Parque Nacional Yasuní, Pozo SPF, 8 km (<named-content xmlns:xlink="http://www.w3.org/1999/xlink" content-type="dwc:verbatimCoordinates" xlink:type="simple"><named-content content-type="geo-json" specific-use="{&#34;type&#34;:&#34;Point&#34;,&#34;coordinates&#34;:[-75.919600,-0.691600]}" id="NCID0E6JFK" xlink:type="simple">0.6916°S, 75.9196°W</named-content></named-content>), 250 m (<named-content xmlns:xlink="http://www.w3.org/1999/xlink" content-type="dwc:institutional_code" xlink:type="simple">QCAZ</named-content> 31267). PROVINCIA PASTAZA: Bobonaza (<named-content xmlns:xlink="http://www.w3.org/1999/xlink" content-type="dwc:verbatimCoordinates" xlink:type="simple"><named-content content-type="geo-json" specific-use="{&#34;type&#34;:&#34;Point&#34;,&#34;coordinates&#34;:[-77.879300,-1.498100]}" id="NCID0EMKFK" xlink:type="simple">1.4981°S, 77.8793°W</named-content></named-content>), 660 m (<named-content xmlns:xlink="http://www.w3.org/1999/xlink" content-type="dwc:institutional_code" xlink:type="simple">QCAZ</named-content> 32491); Cononaco (<named-content xmlns:xlink="http://www.w3.org/1999/xlink" content-type="dwc:verbatimCoordinates" xlink:type="simple"><named-content content-type="geo-json" specific-use="{&#34;type&#34;:&#34;Point&#34;,&#34;coordinates&#34;:[-76.716700,-1.208300]}" id="NCID0EZKFK" xlink:type="simple">1.2083°S, 76.7167°W</named-content></named-content>), 220 m (<named-content xmlns:xlink="http://www.w3.org/1999/xlink" content-type="dwc:institutional_code" xlink:type="simple">QCAZ</named-content> 38948); Fátima (<named-content xmlns:xlink="http://www.w3.org/1999/xlink" content-type="dwc:verbatimCoordinates" xlink:type="simple"><named-content content-type="geo-json" specific-use="{&#34;type&#34;:&#34;Point&#34;,&#34;coordinates&#34;:[-78.000000,-1.411400]}" id="NCID0EGLFK" xlink:type="simple">1.4114°S, 78.0000°W</named-content></named-content>), 1023 m (<named-content xmlns:xlink="http://www.w3.org/1999/xlink" content-type="dwc:institutional_code" xlink:type="simple">QCAZ</named-content> 15424, 49334); Bobonaza, Tuculí (<named-content xmlns:xlink="http://www.w3.org/1999/xlink" content-type="dwc:verbatimCoordinates" xlink:type="simple"><named-content content-type="geo-json" specific-use="{&#34;type&#34;:&#34;Point&#34;,&#34;coordinates&#34;:[-77.869600,-1.494500]}" id="NCID0ETLFK" xlink:type="simple">1.4945°S, 77.8696°W</named-content></named-content>), 620 m (<named-content xmlns:xlink="http://www.w3.org/1999/xlink" content-type="dwc:institutional_code" xlink:type="simple">QCAZ</named-content> 32543); Zanjarajuno (<named-content xmlns:xlink="http://www.w3.org/1999/xlink" content-type="dwc:verbatimCoordinates" xlink:type="simple"><named-content content-type="geo-json" specific-use="{&#34;type&#34;:&#34;Point&#34;,&#34;coordinates&#34;:[-77.870500,-1.357200]}" id="NCID0EAMFK" xlink:type="simple">1.3572°S, 77.8705°W</named-content></named-content>), 977 m (<named-content xmlns:xlink="http://www.w3.org/1999/xlink" content-type="dwc:institutional_code" xlink:type="simple">QCAZ</named-content> 49314, 49340); Arajuno (<named-content xmlns:xlink="http://www.w3.org/1999/xlink" content-type="dwc:verbatimCoordinates" xlink:type="simple"><named-content content-type="geo-json" specific-use="{&#34;type&#34;:&#34;Point&#34;,&#34;coordinates&#34;:[-77.689000,-1.324300]}" id="NCID0ENMFK" xlink:type="simple">1.3243°S, 77.6890°W</named-content></named-content>), 580 m (<named-content xmlns:xlink="http://www.w3.org/1999/xlink" content-type="dwc:institutional_code" xlink:type="simple">QCAZ</named-content> 38332); Canelos (<named-content xmlns:xlink="http://www.w3.org/1999/xlink" content-type="dwc:verbatimCoordinates" xlink:type="simple"><named-content content-type="geo-json" specific-use="{&#34;type&#34;:&#34;Point&#34;,&#34;coordinates&#34;:[-77.757600,-1.606500]}" id="NCID0E1MFK" xlink:type="simple">1.6065°S, 77.7576°W</named-content></named-content>), 465 m (<named-content xmlns:xlink="http://www.w3.org/1999/xlink" content-type="dwc:institutional_code" xlink:type="simple">QCAZ</named-content> 52816, 52820); Canelos-Puyo road (<named-content xmlns:xlink="http://www.w3.org/1999/xlink" content-type="dwc:verbatimCoordinates" xlink:type="simple"><named-content content-type="geo-json" specific-use="{&#34;type&#34;:&#34;Point&#34;,&#34;coordinates&#34;:[-77.757600,-1.601600]}" id="NCID0EHNFK" xlink:type="simple">1.6016°S, 77.7576°W</named-content></named-content>), 465 (<named-content xmlns:xlink="http://www.w3.org/1999/xlink" content-type="dwc:institutional_code" xlink:type="simple">QCAZ</named-content> 52837−38); Sarayaku, Río Palandayaku <!--PageBreak-->(<named-content xmlns:xlink="http://www.w3.org/1999/xlink" content-type="dwc:verbatimCoordinates" xlink:type="simple"><named-content content-type="geo-json" specific-use="{&#34;type&#34;:&#34;Point&#34;,&#34;coordinates&#34;:[-77.490200,-1.735500]}" id="NCID0EWNFK" xlink:type="simple">1.7355°S, 77.4902°W</named-content></named-content>), 325 m (<named-content xmlns:xlink="http://www.w3.org/1999/xlink" content-type="dwc:institutional_code" xlink:type="simple">QCAZ</named-content> 52751−53, 52755); Montalvo, Comunidad Campus (<named-content xmlns:xlink="http://www.w3.org/1999/xlink" content-type="dwc:verbatimCoordinates" xlink:type="simple"><named-content content-type="geo-json" specific-use="{&#34;type&#34;:&#34;Point&#34;,&#34;coordinates&#34;:[-76.916800,-1.992400]}" id="NCID0EDOFK" xlink:type="simple">1.9924°S, 76.9168°W</named-content></named-content>), 392 m (<named-content xmlns:xlink="http://www.w3.org/1999/xlink" content-type="dwc:institutional_code" xlink:type="simple">QCAZ</named-content> 53161, 53165−67, 53181−82, 53184); Killu Allpa (<named-content xmlns:xlink="http://www.w3.org/1999/xlink" content-type="dwc:verbatimCoordinates" xlink:type="simple"><named-content content-type="geo-json" specific-use="{&#34;type&#34;:&#34;Point&#34;,&#34;coordinates&#34;:[-76.857700,-2.187100]}" id="NCID0EQOFK" xlink:type="simple">2.1871°S, 76.8577°W</named-content></named-content>), 335 m (<named-content xmlns:xlink="http://www.w3.org/1999/xlink" content-type="dwc:institutional_code" xlink:type="simple">QCAZ</named-content> 52892); Parque Nacional Llanganates, Comunidad Zarentza (<named-content xmlns:xlink="http://www.w3.org/1999/xlink" content-type="dwc:verbatimCoordinates" xlink:type="simple"><named-content content-type="geo-json" specific-use="{&#34;type&#34;:&#34;Point&#34;,&#34;coordinates&#34;:[-78.051100,-1.358700]}" id="NCID0E4OFK" xlink:type="simple">1.3587°S, 78.0511°W</named-content></named-content>), 1338 m (<named-content xmlns:xlink="http://www.w3.org/1999/xlink" content-type="dwc:institutional_code" xlink:type="simple">QCAZ</named-content> 59772). PROVINCIA TUNGURAHUA: Río Verde (<named-content xmlns:xlink="http://www.w3.org/1999/xlink" content-type="dwc:verbatimCoordinates" xlink:type="simple"><named-content content-type="geo-json" specific-use="{&#34;type&#34;:&#34;Point&#34;,&#34;coordinates&#34;:[-78.300600,-1.400100]}" id="NCID0EKPFK" xlink:type="simple">1.4001°S, 78.3006°W</named-content></named-content>), 1600 m (<named-content xmlns:xlink="http://www.w3.org/1999/xlink" content-type="dwc:institutional_code" xlink:type="simple">QCAZ</named-content> 52017−19); Río Negro (<named-content xmlns:xlink="http://www.w3.org/1999/xlink" content-type="dwc:verbatimCoordinates" xlink:type="simple"><named-content content-type="geo-json" specific-use="{&#34;type&#34;:&#34;Point&#34;,&#34;coordinates&#34;:[-78.204200,-1.412500]}" id="NCID0EXPFK" xlink:type="simple">1.4125°S, 78.2042°W</named-content></named-content>), 1244 m (<named-content xmlns:xlink="http://www.w3.org/1999/xlink" content-type="dwc:institutional_code" xlink:type="simple">QCAZ</named-content> 52023−24, 52026). PERU: REGION LORETO: PROVINCIA DATEM DEL MARAÑÓN: Andoas (<named-content xmlns:xlink="http://www.w3.org/1999/xlink" content-type="dwc:verbatimCoordinates" xlink:type="simple"><named-content content-type="geo-json" specific-use="{&#34;type&#34;:&#34;Point&#34;,&#34;coordinates&#34;:[-76.513700,-2.651600]}" id="NCID0EEQFK" xlink:type="simple">2.6516°S, 76.5137°W</named-content></named-content>), 151 m (<named-content xmlns:xlink="http://www.w3.org/1999/xlink" content-type="dwc:institutional_code" xlink:type="simple">CORBIDI</named-content> 1039−41, 1044, 1046, 1059, 5029). PROVINCIA LORETO: San Jacinto (<named-content xmlns:xlink="http://www.w3.org/1999/xlink" content-type="dwc:verbatimCoordinates" xlink:type="simple"><named-content content-type="geo-json" specific-use="{&#34;type&#34;:&#34;Point&#34;,&#34;coordinates&#34;:[-75.863700,-2.330800]}" id="NCID0ERQFK" xlink:type="simple">2.3308°S, 75.8637°W</named-content></named-content>), 160 m (<named-content xmlns:xlink="http://www.w3.org/1999/xlink" content-type="dwc:institutional_code" xlink:type="simple">CORBIDI</named-content> 1144, 1151−52).</p><p>
          <bold><italic><tp:taxon-name><tp:taxon-name-part taxon-name-part-type="genus" reg="Dendropsophus">Dendropsophus</tp:taxon-name-part> <tp:taxon-name-part taxon-name-part-type="species" reg="kamagarini">kamagarini</tp:taxon-name-part></tp:taxon-name></italic></bold>
        </p><p>PERU: DEPARTAMENTO MADRE DE DIOS: PROVINCIA TAMBOPATA: Inotawa (<named-content xmlns:xlink="http://www.w3.org/1999/xlink" content-type="dwc:verbatimCoordinates" xlink:type="simple"><named-content content-type="geo-json" specific-use="{&#34;type&#34;:&#34;Point&#34;,&#34;coordinates&#34;:[-69.318200,-12.809200]}" id="NCID0EQRFK" xlink:type="simple">12.8092°S, 69.3182°W</named-content></named-content>), 192 m (<named-content xmlns:xlink="http://www.w3.org/1999/xlink" content-type="dwc:institutional_code" xlink:type="simple">CORBIDI</named-content> 5246); La Habana (<named-content xmlns:xlink="http://www.w3.org/1999/xlink" content-type="dwc:verbatimCoordinates" xlink:type="simple"><named-content content-type="geo-json" specific-use="{&#34;type&#34;:&#34;Point&#34;,&#34;coordinates&#34;:[-69.179600,-12.653700]}" id="NCID0E4RFK" xlink:type="simple">12.6537°S, 69.1796°W</named-content></named-content>), 192 m (<named-content xmlns:xlink="http://www.w3.org/1999/xlink" content-type="dwc:institutional_code" xlink:type="simple">CORBIDI</named-content> 5259). DEPARTAMENTO CUSCO: PROVINCIA LA CONVENCIÓN: Comunidad Nativa Poyentimari (<named-content xmlns:xlink="http://www.w3.org/1999/xlink" content-type="dwc:verbatimCoordinates" xlink:type="simple"><named-content content-type="geo-json" specific-use="{&#34;type&#34;:&#34;Point&#34;,&#34;coordinates&#34;:[-73.000900,-12.188500]}" id="NCID0EKSFK" xlink:type="simple">12.1885°S, 73.0009°W</named-content></named-content>), 725 m (<named-content xmlns:xlink="http://www.w3.org/1999/xlink" content-type="dwc:institutional_code" xlink:type="simple">CORBIDI</named-content> 8150–53, 8228–36, 8285–86, 8305, 8463, 8476); Megantoni (<named-content xmlns:xlink="http://www.w3.org/1999/xlink" content-type="dwc:verbatimCoordinates" xlink:type="simple"><named-content content-type="geo-json" specific-use="{&#34;type&#34;:&#34;Point&#34;,&#34;coordinates&#34;:[-72.842500,-12.258100]}" id="NCID0EXSFK" xlink:type="simple">12.2581°S, 72.8425°W</named-content></named-content>), 670 m (<named-content xmlns:xlink="http://www.w3.org/1999/xlink" content-type="dwc:institutional_code" xlink:type="simple">CORBIDI</named-content> 6659, 6664, 6679, 6685, 6687–88, 6692, 6694, 6698); Comunidad Nativa Chokoriari (<named-content xmlns:xlink="http://www.w3.org/1999/xlink" content-type="dwc:verbatimCoordinates" xlink:type="simple"><named-content content-type="geo-json" specific-use="{&#34;type&#34;:&#34;Point&#34;,&#34;coordinates&#34;:[-72.940900,-11.956900]}" id="NCID0EETFK" xlink:type="simple">11.9569°S, 72.9409°W</named-content></named-content>), 434 m (<named-content xmlns:xlink="http://www.w3.org/1999/xlink" content-type="dwc:institutional_code" xlink:type="simple">CORBIDI</named-content> 8067–70); Puyantimari (<named-content xmlns:xlink="http://www.w3.org/1999/xlink" content-type="dwc:verbatimCoordinates" xlink:type="simple"><named-content content-type="geo-json" specific-use="{&#34;type&#34;:&#34;Point&#34;,&#34;coordinates&#34;:[-73.000400,-12.186100]}" id="NCID0ERTFK" xlink:type="simple">12.1861°S, 73.0004°W</named-content></named-content>), 710 m (<named-content xmlns:xlink="http://www.w3.org/1999/xlink" content-type="dwc:institutional_code" xlink:type="simple">CORBIDI</named-content> 9762); Pongo de Mainique (<named-content xmlns:xlink="http://www.w3.org/1999/xlink" content-type="dwc:verbatimCoordinates" xlink:type="simple"><named-content content-type="geo-json" specific-use="{&#34;type&#34;:&#34;Point&#34;,&#34;coordinates&#34;:[-72.842500,-12.258100]}" id="NCID0E5TFK" xlink:type="simple">12.2581°S, 72.8425°W</named-content></named-content>), 670 m (<named-content xmlns:xlink="http://www.w3.org/1999/xlink" content-type="dwc:institutional_code" xlink:type="simple">CORBIDI</named-content> 5471, 5473, 5480, 5484); Pagoreni norte (<named-content xmlns:xlink="http://www.w3.org/1999/xlink" content-type="dwc:verbatimCoordinates" xlink:type="simple"><named-content content-type="geo-json" specific-use="{&#34;type&#34;:&#34;Point&#34;,&#34;coordinates&#34;:[-73.896700,-11.711500]}" id="NCID0ELUFK" xlink:type="simple">11.7115°S, 73.8967°W</named-content></named-content>), 402 m (<named-content xmlns:xlink="http://www.w3.org/1999/xlink" content-type="dwc:institutional_code" xlink:type="simple">CORBIDI</named-content> 10018–19); Comunidad Ochigoteni (<named-content xmlns:xlink="http://www.w3.org/1999/xlink" content-type="dwc:verbatimCoordinates" xlink:type="simple"><named-content content-type="geo-json" specific-use="{&#34;type&#34;:&#34;Point&#34;,&#34;coordinates&#34;:[-73.090000,-12.575800]}" id="NCID0EYUFK" xlink:type="simple">12.5758°S, 73.09°W</named-content></named-content>), 1696 m (<named-content xmlns:xlink="http://www.w3.org/1999/xlink" content-type="dwc:institutional_code" xlink:type="simple">CORBIDI</named-content> 5392); Palmeiras-Alto Shimá (<named-content xmlns:xlink="http://www.w3.org/1999/xlink" content-type="dwc:verbatimCoordinates" xlink:type="simple"><named-content content-type="geo-json" specific-use="{&#34;type&#34;:&#34;Point&#34;,&#34;coordinates&#34;:[-73.135000,-12.545300]}" id="NCID0EFVFK" xlink:type="simple">12.5453°S, 73.1350°W</named-content></named-content>), 500 m (<named-content xmlns:xlink="http://www.w3.org/1999/xlink" content-type="dwc:institutional_code" xlink:type="simple">CORBIDI</named-content> 10585); Chokoriari (<named-content xmlns:xlink="http://www.w3.org/1999/xlink" content-type="dwc:verbatimCoordinates" xlink:type="simple"><named-content content-type="geo-json" specific-use="{&#34;type&#34;:&#34;Point&#34;,&#34;coordinates&#34;:[-72.940900,-11.956900]}" id="NCID0ESVFK" xlink:type="simple">11.9569°S, 72.9409°W</named-content></named-content>), 413 m (<named-content xmlns:xlink="http://www.w3.org/1999/xlink" content-type="dwc:institutional_code" xlink:type="simple">CORBIDI</named-content> 10628). BOLIVIA: DEPARTAMENTO COCHABAMBA: PROVINCIA AYOPAYA: Confluence of the Altamachi and Ipiri rivers (<named-content xmlns:xlink="http://www.w3.org/1999/xlink" content-type="dwc:verbatimCoordinates" xlink:type="simple"><named-content content-type="geo-json" specific-use="{&#34;type&#34;:&#34;Point&#34;,&#34;coordinates&#34;:[-66.666700,-16.054300]}" id="NCID0E6VFK" xlink:type="simple">16.0543°S, 66.6667°W</named-content></named-content>), 600 m (MHNC-A 427, 429). PROVINCIA CARRASCO: Valle del Sacta (<named-content xmlns:xlink="http://www.w3.org/1999/xlink" content-type="dwc:verbatimCoordinates" xlink:type="simple"><named-content content-type="geo-json" specific-use="{&#34;type&#34;:&#34;Point&#34;,&#34;coordinates&#34;:[-64.767000,-17.118000]}" id="NCID0EHWFK" xlink:type="simple">17.118°S, 64.767°W</named-content></named-content>), 230 m (MHNC-A 2116).</p><p>
          <bold><italic><tp:taxon-name><tp:taxon-name-part taxon-name-part-type="genus" reg="Dendropsophus">Dendropsophus</tp:taxon-name-part> <tp:taxon-name-part taxon-name-part-type="species" reg="kubricki">kubricki</tp:taxon-name-part></tp:taxon-name></italic></bold>
        </p><p>PERU: DEPARTAMENTO LORETO: PROVINCIA REQUENA: Sierra del Divisor (<named-content xmlns:xlink="http://www.w3.org/1999/xlink" content-type="dwc:verbatimCoordinates" xlink:type="simple"><named-content content-type="geo-json" specific-use="{&#34;type&#34;:&#34;Point&#34;,&#34;coordinates&#34;:[-73.846100,-6.918700]}" id="NCID0EBXFK" xlink:type="simple">6.9187°S, 73.8461°W</named-content></named-content>), 500 m (<named-content xmlns:xlink="http://www.w3.org/1999/xlink" content-type="dwc:institutional_code" xlink:type="simple">CORBIDI</named-content> 2281, 3743–44, 3762, 3780, 3970, 3983); Campamento Wishuincho-Río Tapiche (<named-content xmlns:xlink="http://www.w3.org/1999/xlink" content-type="dwc:verbatimCoordinates" xlink:type="simple"><named-content content-type="geo-json" specific-use="{&#34;type&#34;:&#34;Point&#34;,&#34;coordinates&#34;:[-73.978100,-7.191400]}" id="NCID0EOXFK" xlink:type="simple">7.1914°S, 73.9781°W</named-content></named-content>), 120 m (<named-content xmlns:xlink="http://www.w3.org/1999/xlink" content-type="dwc:institutional_code" xlink:type="simple">CORBIDI</named-content> 15775–85). DEPARTAMENTO SAN MARTÍN: PROVINCIA PICOTA: Área de Conservación Municipal Chambira (<named-content xmlns:xlink="http://www.w3.org/1999/xlink" content-type="dwc:verbatimCoordinates" xlink:type="simple"><named-content content-type="geo-json" specific-use="{&#34;type&#34;:&#34;Point&#34;,&#34;coordinates&#34;:[-76.090000,-7.037500]}" id="NCID0E2XFK" xlink:type="simple">7.0375°S, 76.0900°W</named-content></named-content>), 679 m (<named-content xmlns:xlink="http://www.w3.org/1999/xlink" content-type="dwc:institutional_code" xlink:type="simple">CORBIDI</named-content> 8861–64).</p><!--PageBreak--></app><fig id="F2" position="float" orientation="portrait"><label>Figure 2.</label><caption><p>Boxplots for snout-vent length of adults of <italic><tp:taxon-name><tp:taxon-name-part taxon-name-part-type="genus" reg="Dendropsophus">Dendropsophus</tp:taxon-name-part> <tp:taxon-name-part taxon-name-part-type="species" reg="parviceps">parviceps</tp:taxon-name-part></tp:taxon-name></italic> (Northern Clade), <italic><tp:taxon-name><tp:taxon-name-part taxon-name-part-type="genus" reg="Dendropsophus">D.</tp:taxon-name-part> <tp:taxon-name-part taxon-name-part-type="species" reg="kamagarini">kamagarini</tp:taxon-name-part></tp:taxon-name></italic> sp. n. (Southern Clade), and <italic><tp:taxon-name><tp:taxon-name-part taxon-name-part-type="genus" reg="Dendropsophus">D.</tp:taxon-name-part> <tp:taxon-name-part taxon-name-part-type="species" reg="kubricki">kubricki</tp:taxon-name-part></tp:taxon-name></italic> sp. n. (Central Clade). The line in the middle of the box represents the median, and the lower and upper ends of the box are the 25% and 75% quartiles, respectively; whiskers represent the minimum and maximum values. Each specimen is shown with a symbol.</p></caption><graphic xmlns:xlink="http://www.w3.org/1999/xlink" xlink:href="zookeys-726-025-g002.jpg" position="float" orientation="portrait" xlink:type="simple" id="oo_177863.jpg"/></fig><fig id="F4" position="float" orientation="portrait"><label>Figure 4.</label><caption><p>Advertisement calls of the <italic><tp:taxon-name><tp:taxon-name-part taxon-name-part-type="genus" reg="Dendropsophus">Dendropsophus</tp:taxon-name-part> <tp:taxon-name-part taxon-name-part-type="species" reg="parviceps">parviceps</tp:taxon-name-part></tp:taxon-name></italic> species complex. On each species, the oscillograms are shown above and spectrograms . <italic><tp:taxon-name><tp:taxon-name-part taxon-name-part-type="genus" reg="Dendropsophus">Dendropsophus</tp:taxon-name-part> <tp:taxon-name-part taxon-name-part-type="species" reg="parviceps">parviceps</tp:taxon-name-part></tp:taxon-name></italic> (Northern Clade): <bold>A</bold> Advertisement call from Sarayaku (<named-content xmlns:xlink="http://www.w3.org/1999/xlink" content-type="dwc:institutional_code" xlink:type="simple">QCAZ</named-content> 52753) <bold>B</bold> Advertisement call + clicks from Canelos (<named-content xmlns:xlink="http://www.w3.org/1999/xlink" content-type="dwc:institutional_code" xlink:type="simple">QCAZ</named-content> 52837). <italic><tp:taxon-name><tp:taxon-name-part taxon-name-part-type="genus" reg="Dendropsophus">Dendropsophus</tp:taxon-name-part> <tp:taxon-name-part taxon-name-part-type="species" reg="kamagarini">kamagarini</tp:taxon-name-part></tp:taxon-name></italic> sp. n. (Southern Clade): <bold>C</bold> Advertisement call from Tambopata <bold>D</bold> Advertisement call + clicks from Tambopata. <italic><tp:taxon-name><tp:taxon-name-part taxon-name-part-type="genus" reg="Dendropsophus">Dendropsophus</tp:taxon-name-part> <tp:taxon-name-part taxon-name-part-type="species" reg="kubricki">kubricki</tp:taxon-name-part></tp:taxon-name></italic> sp. n. (Central Clade): <bold>E</bold> Advertisement call from Río Tapiche <bold>F</bold> Advertisement call + clicks from Río Tapiche. Calls from Peru lack specimen vouchers. A note-centered approach was used to define what is considered a call and a note (<italic>sensu</italic> <xref ref-type="bibr" rid="B48">Köhler et al. 2017</xref>).</p></caption><graphic xmlns:xlink="http://www.w3.org/1999/xlink" xlink:href="zookeys-726-025-g004.jpg" position="float" orientation="portrait" xlink:type="simple" id="oo_177865.jpg"/></fig><table-wrap id="T3" position="float" orientation="portrait"><label>Table 3.</label><caption><p>Descriptive statistics for morphometric measurements of adult <italic><tp:taxon-name><tp:taxon-name-part taxon-name-part-type="genus" reg="Dendropsophus">Dendropsophus</tp:taxon-name-part> <tp:taxon-name-part taxon-name-part-type="species" reg="parviceps">parviceps</tp:taxon-name-part></tp:taxon-name></italic> (Northern Clade), <italic><tp:taxon-name><tp:taxon-name-part taxon-name-part-type="genus" reg="Dendropsophus">D.</tp:taxon-name-part> <tp:taxon-name-part taxon-name-part-type="species" reg="kamagarini">kamagarini</tp:taxon-name-part></tp:taxon-name></italic> sp. n. (Southern Clade), and <italic><tp:taxon-name><tp:taxon-name-part taxon-name-part-type="genus" reg="Dendropsophus">D.</tp:taxon-name-part> <tp:taxon-name-part taxon-name-part-type="species" reg="kubricki">kubricki</tp:taxon-name-part></tp:taxon-name></italic> sp. n. (Central Clade). Mean ± SD is given with range below. Abbreviations are: <abbrev xmlns:xlink="http://www.w3.org/1999/xlink" xlink:title="snout-vent length" id="ABBRID0EMNAG" xlink:type="simple">SVL</abbrev> = snout-vent length; <abbrev xmlns:xlink="http://www.w3.org/1999/xlink" xlink:title="head width" id="ABBRID0EQNAG" xlink:type="simple">HW</abbrev> = head width; <abbrev xmlns:xlink="http://www.w3.org/1999/xlink" xlink:title="head length" id="ABBRID0EUNAG" xlink:type="simple">HL</abbrev> = head length; <abbrev xmlns:xlink="http://www.w3.org/1999/xlink" xlink:title="eye to nostril distance" id="ABBRID0EYNAG" xlink:type="simple">END</abbrev> = eye to nostril distance; <abbrev xmlns:xlink="http://www.w3.org/1999/xlink" xlink:title="internarial distance" id="ABBRID0E3NAG" xlink:type="simple">IN</abbrev> = internarial distance between the nostrils; <abbrev xmlns:xlink="http://www.w3.org/1999/xlink" xlink:title="femur length" id="ABBRID0EAOAG" xlink:type="simple">FL</abbrev> = femur length; <abbrev xmlns:xlink="http://www.w3.org/1999/xlink" xlink:title="tibia length" id="ABBRID0EEOAG" xlink:type="simple">TL</abbrev> = tibia length; <abbrev xmlns:xlink="http://www.w3.org/1999/xlink" xlink:title="femur length" id="ABBRID0EIOAG" xlink:type="simple">FL</abbrev> = foot length. All measurements are in mm.</p></caption><table id="TID0EVJAE" rules="all"><tbody><tr><th rowspan="2" colspan="1"/><th rowspan="1" colspan="2">
                  <italic><tp:taxon-name><tp:taxon-name-part taxon-name-part-type="genus" reg="Dendropsophus">Dendropsophus</tp:taxon-name-part> <tp:taxon-name-part taxon-name-part-type="species" reg="parviceps">parviceps</tp:taxon-name-part></tp:taxon-name></italic>
                </th><th rowspan="1" colspan="2">
                  <italic><tp:taxon-name><tp:taxon-name-part taxon-name-part-type="genus" reg="Dendropsophus">Dendropsophus</tp:taxon-name-part> <tp:taxon-name-part taxon-name-part-type="species" reg="kamagarini">kamagarini</tp:taxon-name-part></tp:taxon-name></italic> sp. n.</th><th rowspan="1" colspan="2">
                  <italic><tp:taxon-name><tp:taxon-name-part taxon-name-part-type="genus" reg="Dendropsophus">Dendropsophus</tp:taxon-name-part> <tp:taxon-name-part taxon-name-part-type="species" reg="kubricki">kubricki</tp:taxon-name-part></tp:taxon-name></italic> sp. n.</th></tr><tr><th rowspan="1" colspan="1">Males <italic>n</italic> = 65</th><th rowspan="1" colspan="1">Females <italic>n</italic> = 30</th><th rowspan="1" colspan="1">Males <italic>n</italic> = 35</th><th rowspan="1" colspan="1">Females <italic>n</italic> = 7</th><th rowspan="1" colspan="1">Males <italic>n</italic> = 14</th><th rowspan="1" colspan="1">Females <italic>n</italic> = 8</th></tr><tr><td rowspan="1" colspan="1">
                  <bold><abbrev xmlns:xlink="http://www.w3.org/1999/xlink" xlink:title="snout-vent length" id="ABBRID0EMRAG" xlink:type="simple">SVL</abbrev></bold>
                </td><td rowspan="1" colspan="1">16.4 ± 0.84 (14.3−18.7)</td><td rowspan="1" colspan="1">22.5 ± 1.17 (20.3−24.4)</td><td rowspan="1" colspan="1">19.9 ± 1.33 (17.6−22.7)</td><td rowspan="1" colspan="1">26.1 ± 1.67 (24.0−28.1)</td><td rowspan="1" colspan="1">19.4 ± 0.48 (18.3−20.1)</td><td rowspan="1" colspan="1">26.0 ± 2.33 (22.0−28.4)</td></tr><tr><td rowspan="1" colspan="1">
                  <bold><abbrev xmlns:xlink="http://www.w3.org/1999/xlink" xlink:title="head width" id="ABBRID0EISAG" xlink:type="simple">HW</abbrev></bold>
                </td><td rowspan="1" colspan="1">5.2 ± 0.30 (4.6−5.9)</td><td rowspan="1" colspan="1">6.8 ± 0.32 (6.2−7.4)</td><td rowspan="1" colspan="1">6.3 ± 0.40 (5.5−7.0)</td><td rowspan="1" colspan="1">8.2 ± 0.50 (7.3−8.8)</td><td rowspan="1" colspan="1">6.4 ± 0.24 (6.0−6.7)</td><td rowspan="1" colspan="1">8.2 ± 0.85 (6.8−9.3)</td></tr><tr><td rowspan="1" colspan="1">
                  <bold><abbrev xmlns:xlink="http://www.w3.org/1999/xlink" xlink:title="head length" id="ABBRID0EETAG" xlink:type="simple">HL</abbrev></bold>
                </td><td rowspan="1" colspan="1">4.9 ± 0.36 (4.2−5.8)</td><td rowspan="1" colspan="1">6.1 ± 0.54 (5.3−7.5)</td><td rowspan="1" colspan="1">6.2 ± 0.34 (5.4−6.8)</td><td rowspan="1" colspan="1">7.7 ± 0.41 (6.9−8.1)</td><td rowspan="1" colspan="1">6.3 ± 0.29 (5.9−7.0)</td><td rowspan="1" colspan="1">7.5 ± 0.40 (7.0−8.2)</td></tr><tr><td rowspan="1" colspan="1">
                  <bold><abbrev xmlns:xlink="http://www.w3.org/1999/xlink" xlink:title="eye to nostril distance" id="ABBRID0EAUAG" xlink:type="simple">END</abbrev></bold>
                </td><td rowspan="1" colspan="1">1.7 ± 0.14 (1.4−2.2)</td><td rowspan="1" colspan="1">2.1 ± 0.17 (1.9−2.4)</td><td rowspan="1" colspan="1">2.0 ± 0.16 (1.7−2.3)</td><td rowspan="1" colspan="1">2.4 ± 0.17 (2.4−2.6)</td><td rowspan="1" colspan="1">2.1 ± 0.26 (1.8−2.7)</td><td rowspan="1" colspan="1">2.7 ± 0.33 (2.3−3.3)</td></tr><tr><td rowspan="1" colspan="1">
                  <bold><abbrev xmlns:xlink="http://www.w3.org/1999/xlink" xlink:title="internarial distance" id="ABBRID0E3UAG" xlink:type="simple">IN</abbrev></bold>
                </td><td rowspan="1" colspan="1">1.6 ± 0.14 (1.3−2.0)</td><td rowspan="1" colspan="1">2.0 ± 0.18 (1.7−2.4)</td><td rowspan="1" colspan="1">1.8 ± 0.16 (1.5−2.2)</td><td rowspan="1" colspan="1">2.2 ± 0.12 (2.0−2.4)</td><td rowspan="1" colspan="1">1.8 ± 0.11 (1.5−2.0)</td><td rowspan="1" colspan="1">2.3 ± 0.22 (2.0−2.7)</td></tr><tr><td rowspan="1" colspan="1">
                  <bold><abbrev xmlns:xlink="http://www.w3.org/1999/xlink" xlink:title="femur length" id="ABBRID0EYVAG" xlink:type="simple">FL</abbrev></bold>
                </td><td rowspan="1" colspan="1">7.8 ± 0.48 (6.6−8.9)</td><td rowspan="1" colspan="1">11.2 ± 0.67 (9.9−12.6)</td><td rowspan="1" colspan="1">9.8 ± 0.67 (8.5−11.3)</td><td rowspan="1" colspan="1">13.1 ± 0.74 (12.1−14.0)</td><td rowspan="1" colspan="1">9.7 ± 0.52 (8.9−10.7)</td><td rowspan="1" colspan="1">12.7 ± 0.69 (11.9−13.6)</td></tr><tr><td rowspan="1" colspan="1">
                  <bold><abbrev xmlns:xlink="http://www.w3.org/1999/xlink" xlink:title="tibia length" id="ABBRID0EUWAG" xlink:type="simple">TL</abbrev></bold>
                </td><td rowspan="1" colspan="1">8.6 ± 0.49 (7.2−9.8)</td><td rowspan="1" colspan="1">12.2 ± 0.65 (10.7−13.5)</td><td rowspan="1" colspan="1">10.6 ± 0.74 (9.0−11.8)</td><td rowspan="1" colspan="1">14.1 ± 0.56 (13.3−15.0)</td><td rowspan="1" colspan="1">10.4 ± 0.41 (9.8−11.1)</td><td rowspan="1" colspan="1">13.8 ± 1.08 (12.3−15.5)</td></tr><tr><td rowspan="1" colspan="1">
                  <bold><abbrev xmlns:xlink="http://www.w3.org/1999/xlink" xlink:title="femur length" id="ABBRID0EQXAG" xlink:type="simple">FL</abbrev></bold>
                </td><td rowspan="1" colspan="1">6.5 ± 0.49 (5.4−7.7)</td><td rowspan="1" colspan="1">9.1 ± 0.88 (7.3−10.6)</td><td rowspan="1" colspan="1">8.3 ± 0.65 (7.0−9.4)</td><td rowspan="1" colspan="1">11.3 ± 0.81 (10.3−12.6)</td><td rowspan="1" colspan="1">7.9 ± 0.38 (7.3−8.8)</td><td rowspan="1" colspan="1">10.4 ± 0.55 (9.6−11.5)</td></tr></tbody></table></table-wrap><fig id="F9" position="float" orientation="portrait"><label>Figure 9.</label><caption><p>Distribution of <italic><tp:taxon-name><tp:taxon-name-part taxon-name-part-type="genus" reg="Dendropsophus">Dendropsophus</tp:taxon-name-part> <tp:taxon-name-part taxon-name-part-type="species" reg="parviceps">parviceps</tp:taxon-name-part></tp:taxon-name></italic> species complex. <italic><tp:taxon-name><tp:taxon-name-part taxon-name-part-type="genus" reg="Dendropsophus">Dendropsophus</tp:taxon-name-part> <tp:taxon-name-part taxon-name-part-type="species" reg="parviceps">parviceps</tp:taxon-name-part></tp:taxon-name></italic> (Northern Clade, blue crosses), <italic><tp:taxon-name><tp:taxon-name-part taxon-name-part-type="genus" reg="Dendropsophus">D.</tp:taxon-name-part> <tp:taxon-name-part taxon-name-part-type="species" reg="kubricki">kubricki</tp:taxon-name-part></tp:taxon-name></italic> sp. n. (Central Clade, green circles), <italic><tp:taxon-name><tp:taxon-name-part taxon-name-part-type="genus" reg="Dendropsophus">D.</tp:taxon-name-part> <tp:taxon-name-part taxon-name-part-type="species" reg="kamagarini">kamagarini</tp:taxon-name-part></tp:taxon-name></italic> sp. n. (Southern Clade, orange rhombi). Stars = type locality, figures with a small black dot at the center = referred specimens, and hollow figures = unconfirmed records.</p></caption><graphic xmlns:xlink="http://www.w3.org/1999/xlink" xlink:href="zookeys-726-025-g009.jpg" position="float" orientation="portrait" xlink:type="simple" id="oo_177870.jpg"/></fig></tp:treatment-sec><ref-list><ref id="B82"><mixed-citation xmlns:xlink="http://www.w3.org/1999/xlink" xlink:type="simple">
          <person-group><name name-style="western"><surname>Snell</surname><given-names>BA</given-names></name><name name-style="western"><surname>Chávez</surname><given-names>I</given-names></name><name name-style="western"><surname>Cruz</surname><given-names>V</given-names></name><name name-style="western"><surname>Collantes</surname><given-names>A</given-names></name><name name-style="western"><surname>Pereira</surname><given-names>JE</given-names></name></person-group> (<year>2011</year>) Diccionario matsigenk-castellano: con índice castellano, notas enciclopédias y apuntes gramaticales. Instituto Lingüistico de Verano.</mixed-citation></ref><ref id="B48"><mixed-citation xmlns:xlink="http://www.w3.org/1999/xlink" xlink:type="simple">
          <person-group><name name-style="western"><surname>Köhler</surname><given-names>J</given-names></name><name name-style="western"><surname>Jansen</surname><given-names>M</given-names></name><name name-style="western"><surname>Rodríguez</surname><given-names>A</given-names></name><name name-style="western"><surname>Kok</surname><given-names>PJR</given-names></name><name name-style="western"><surname>Toledo</surname><given-names>LF</given-names></name><name name-style="western"><surname>Emmrich</surname><given-names>M</given-names></name><name name-style="western"><surname>Glaw</surname><given-names>F</given-names></name><name name-style="western"><surname>Haddad</surname><given-names>CFB</given-names></name><name name-style="western"><surname>Rödel</surname><given-names>MO</given-names></name><name name-style="western"><surname>Vences</surname><given-names>M</given-names></name></person-group> (<year>2017</year>) <article-title>The use of bioacoustics in anuran taxonomy: theory, terminology, methods and recommendations for best practice.</article-title> <source>Zootaxa</source> <volume>4251</volume>: <fpage>1</fpage>–<lpage>124</lpage>. <ext-link xlink:type="simple" ext-link-type="doi" xlink:href="10.11646/zootaxa.4251.1.1">https://doi.org/10.11646/zootaxa.4251.1.1</ext-link></mixed-citation></ref><ref id="B35"><mixed-citation xmlns:xlink="http://www.w3.org/1999/xlink" xlink:type="simple">
          <person-group><name name-style="western"><surname>Fouquet</surname><given-names>A</given-names></name><name name-style="western"><surname>Orrico</surname><given-names>VG</given-names></name><name name-style="western"><surname>Ernst</surname><given-names>R</given-names></name><name name-style="western"><surname>Blanc</surname><given-names>M</given-names></name><name name-style="western"><surname>Martinez</surname><given-names>Q</given-names></name><name name-style="western"><surname>Vacher</surname><given-names>JP</given-names></name><name name-style="western"><surname>Rodrigues</surname><given-names>MT</given-names></name><name name-style="western"><surname>Ouboter</surname><given-names>P</given-names></name><name name-style="western"><surname>Jairam</surname><given-names>R</given-names></name><name name-style="western"><surname>Ron</surname><given-names>S</given-names></name></person-group> (<year>2015</year>) <article-title>A new <italic><tp:taxon-name><tp:taxon-name-part taxon-name-part-type="genus">Dendropsophus</tp:taxon-name-part></tp:taxon-name></italic> Fitzinger, 1843 (<tp:taxon-name><tp:taxon-name-part taxon-name-part-type="order">Anura</tp:taxon-name-part></tp:taxon-name>: <tp:taxon-name><tp:taxon-name-part taxon-name-part-type="family">Hylidae</tp:taxon-name-part></tp:taxon-name>) of the <italic>parviceps</italic> group from the lowlands of the Guiana Shield.</article-title> <source>Zootaxa</source> <volume>4052</volume>: <fpage>39</fpage>–<lpage>64</lpage>. <ext-link xlink:type="simple" ext-link-type="doi" xlink:href="10.11646/zootaxa.4052.1.2">https://doi.org/10.11646/zootaxa.4052.1.2</ext-link></mixed-citation></ref><ref id="B39"><mixed-citation xmlns:xlink="http://www.w3.org/1999/xlink" xlink:type="simple">
          <person-group><name name-style="western"><surname>Goin</surname><given-names>CJ</given-names></name></person-group> (<year>1960</year>) <article-title>Description of a new frog of the genus <italic><tp:taxon-name><tp:taxon-name-part taxon-name-part-type="genus">Hyla</tp:taxon-name-part></tp:taxon-name></italic> from northwestern Brazil.</article-title> <source>Annals and Magazine of Natural History</source> <volume>2</volume>: <fpage>721</fpage>–<lpage>724</lpage>. <ext-link xlink:type="simple" ext-link-type="doi" xlink:href="10.1080/00222935908655758">https://doi.org/10.1080/00222935908655758</ext-link></mixed-citation></ref><ref id="B25"><mixed-citation xmlns:xlink="http://www.w3.org/1999/xlink" xlink:type="simple">
          <person-group><name name-style="western"><surname>Duellman</surname><given-names>WE</given-names></name><name name-style="western"><surname>Crump</surname><given-names>ML</given-names></name></person-group> (<year>1974</year>) <article-title>Speciation in frogs of the <italic><tp:taxon-name><tp:taxon-name-part taxon-name-part-type="genus">Hyla</tp:taxon-name-part> <tp:taxon-name-part taxon-name-part-type="species">parviceps</tp:taxon-name-part></tp:taxon-name></italic> group in the upper Amazon basin.</article-title> <source>Occasional Papers of the Museum of Natural History, University of Kansas</source> <volume>23</volume>: <fpage>1</fpage>–<lpage>40</lpage>.</mixed-citation></ref><ref id="B62"><mixed-citation xmlns:xlink="http://www.w3.org/1999/xlink" xlink:type="simple">
          <person-group><name name-style="western"><surname>Motta</surname><given-names>AP</given-names></name><name name-style="western"><surname>Castroviejo-Fisher</surname><given-names>S</given-names></name><name name-style="western"><surname>Venegas</surname><given-names>PJ</given-names></name><name name-style="western"><surname>Orrico</surname><given-names>VG</given-names></name><name name-style="western"><surname>Padial</surname><given-names>JM</given-names></name></person-group> (<year>2012</year>) <article-title>A new species of the <italic><tp:taxon-name><tp:taxon-name-part taxon-name-part-type="genus">Dendropsophus</tp:taxon-name-part> <tp:taxon-name-part taxon-name-part-type="species">parviceps</tp:taxon-name-part></tp:taxon-name></italic> group from the western Amazon Basin (<tp:taxon-name><tp:taxon-name-part taxon-name-part-type="class">Amphibia</tp:taxon-name-part></tp:taxon-name>: <tp:taxon-name><tp:taxon-name-part taxon-name-part-type="order">Anura</tp:taxon-name-part></tp:taxon-name>: <tp:taxon-name><tp:taxon-name-part taxon-name-part-type="family">Hylidae</tp:taxon-name-part></tp:taxon-name>).</article-title> <source>Zootaxa</source> <volume>3249</volume>: <fpage>18</fpage>–<lpage>30</lpage>.</mixed-citation></ref><ref id="B26"><mixed-citation xmlns:xlink="http://www.w3.org/1999/xlink" xlink:type="simple">
          <person-group><name name-style="western"><surname>Duellman</surname><given-names>WE</given-names></name><name name-style="western"><surname>Trueb</surname><given-names>L</given-names></name></person-group> (<year>1989</year>) <article-title>Two new treefrogs of the <italic><tp:taxon-name><tp:taxon-name-part taxon-name-part-type="genus">Hyla</tp:taxon-name-part> <tp:taxon-name-part taxon-name-part-type="species">parviceps</tp:taxon-name-part></tp:taxon-name></italic> group from the Amazon Basin in southern Peru.</article-title> <source>Herpetologica</source> <volume>45</volume>: <fpage>1</fpage>–<lpage>10</lpage>.</mixed-citation></ref><ref id="B43"><mixed-citation xmlns:xlink="http://www.w3.org/1999/xlink" xlink:type="simple">
          <person-group><name name-style="western"><surname>Heyer</surname><given-names>WR</given-names></name></person-group> (<year>1977</year>) <article-title>Taxonomic notes on frogs from the Madeira and Purus rivers, Brasil.</article-title> <source>Papéis Avulsos de Zoologia</source> <volume>31</volume>: <fpage>141</fpage>–<lpage>162</lpage>.</mixed-citation></ref><ref id="B51"><mixed-citation xmlns:xlink="http://www.w3.org/1999/xlink" xlink:type="simple">
          <person-group><name name-style="western"><surname>Lima</surname><given-names>AP</given-names></name><name name-style="western"><surname>Erdtmann</surname><given-names>LK</given-names></name><name name-style="western"><surname>Ferrão</surname><given-names>M</given-names></name><name name-style="western"><surname>Costeira</surname><given-names>JM</given-names></name><name name-style="western"><surname>Oliveira</surname><given-names>AS</given-names></name><name name-style="western"><surname>Oliveira</surname><given-names>DMS</given-names></name><name name-style="western"><surname>Silva</surname><given-names>KM</given-names></name></person-group> (<year>2012</year>) SAPOTECA: audio and video library of Amazonian anuran. CENBAM, Manaus, Amazonas, Brazil. <ext-link xlink:type="simple" ext-link-type="uri" xlink:href="https://ppbio.inpa.gov.br/en/sapoteca/home">https://ppbio.inpa.gov.br/en/sapoteca/home</ext-link> [Last accessed 27 April 2017]</mixed-citation></ref><ref id="B55"><mixed-citation xmlns:xlink="http://www.w3.org/1999/xlink" xlink:type="simple">
          <person-group><name name-style="western"><surname>Márquez</surname><given-names>R</given-names></name><name name-style="western"><surname>De la Riva</surname><given-names>I</given-names></name><name name-style="western"><surname>Bosch</surname><given-names>J</given-names></name><name name-style="western"><surname>Matheu</surname><given-names>E</given-names></name></person-group> (<year>2002</year>) Track 54 (<italic><tp:taxon-name><tp:taxon-name-part taxon-name-part-type="genus">Dendropsophus</tp:taxon-name-part> <tp:taxon-name-part taxon-name-part-type="species">parviceps</tp:taxon-name-part></tp:taxon-name></italic>), Sounds of frogs and toads of Bolivia. Alosa. [CD audio]</mixed-citation></ref><ref id="B24"><mixed-citation xmlns:xlink="http://www.w3.org/1999/xlink" xlink:type="simple">
          <person-group><name name-style="western"><surname>Duellman</surname><given-names>WE</given-names></name></person-group> (<year>2005</year>) <source>Cusco Amazónico: the lives of amphibians and reptiles in an Amazonian rainforest.</source> <publisher-name>Comstock</publisher-name>, <publisher-loc>Ithaca, NY</publisher-loc>, <size units="page">433 pp</size>.</mixed-citation></ref><ref id="B17"><mixed-citation xmlns:xlink="http://www.w3.org/1999/xlink" xlink:type="simple">
          <person-group><name name-style="western"><surname>De la Riva</surname><given-names>I</given-names></name><name name-style="western"><surname>Köhler</surname><given-names>J</given-names></name><name name-style="western"><surname>Lötters</surname><given-names>S</given-names></name><name name-style="western"><surname>Reichle</surname><given-names>S</given-names></name></person-group> (<year>2000</year>) <article-title>Ten years of research on Bolivian amphibians: updated checklist, distribution, taxonomic problems, literature and iconography.</article-title> <source>Revista Española de Herpetología</source> <volume>14</volume>: <fpage>19</fpage>–<lpage>164</lpage>.</mixed-citation></ref><ref id="B15"><mixed-citation xmlns:xlink="http://www.w3.org/1999/xlink" xlink:type="simple">
          <person-group><name name-style="western"><surname>Cochran</surname><given-names>DM</given-names></name><name name-style="western"><surname>Goin</surname><given-names>CJ</given-names></name></person-group> (<year>1970</year>) <article-title>Frogs of Colombia.</article-title> <source>United States National Museum Bulletin</source> <volume>288</volume>: <fpage>1</fpage>–<lpage>655</lpage>. <ext-link xlink:type="simple" ext-link-type="doi" xlink:href="10.5962/bhl.part.6346">https://doi.org/10.5962/bhl.part.6346</ext-link></mixed-citation></ref><ref id="B44"><mixed-citation xmlns:xlink="http://www.w3.org/1999/xlink" xlink:type="simple">
          <institution xlink:type="simple">IUCN</institution> (<year>2001</year>) IUCN Red List Categories and Criteria: Version 3.1. IUCN, Switzerland and Cambridge, U.K.</mixed-citation></ref><ref id="B81"><mixed-citation xmlns:xlink="http://www.w3.org/1999/xlink" xlink:type="simple">
          <person-group><name name-style="western"><surname>Schlüter</surname><given-names>A</given-names></name></person-group> (<year>1979</year>) <article-title>Bio-akustische Untersuchungen an Hyliden in einem begrenzten Gebiet des tropischen Regenwaldes von Peru (<tp:taxon-name><tp:taxon-name-part taxon-name-part-type="class">Amphibia</tp:taxon-name-part></tp:taxon-name>: <tp:taxon-name><tp:taxon-name-part taxon-name-part-type="superorder">Salientia</tp:taxon-name-part></tp:taxon-name>: <tp:taxon-name><tp:taxon-name-part taxon-name-part-type="family">Hylidae</tp:taxon-name-part></tp:taxon-name>).</article-title> <source>Salamandra</source> <volume>15</volume>: <fpage>211</fpage>–<lpage>236</lpage>.</mixed-citation></ref></ref-list></tp:taxon-treatment>
