# Supplementary material for: Species limits within the widespread Amazonian treefrog Dendropsophus parviceps with descriptions of two new species (Anura, Hylidae)
Source: Zookeys. 2018 Jan 8;(726):25–77. doi: 10.3897/zookeys.726.13864 (PMC5806487; doi:10.3897/zookeys.726.13864)
Supplement: XML Treatment for Dendropsophus kubricki [file zookeys.726.13864-treatment3.xml]

<!DOCTYPE tp:taxon-treatment
  PUBLIC "-//TaxonX//DTD Taxonomic Treatment Publishing DTD v0 20100105//EN" "tax-treatment-NSO.dtd">
<tp:taxon-treatment xmlns:tp="http://www.plazi.org/taxpub"><tp:treatment-meta><kwd-group><label>Taxon classification</label><kwd><named-content xmlns:xlink="http://www.w3.org/1999/xlink" content-type="kingdom">Animalia</named-content></kwd><kwd><named-content xmlns:xlink="http://www.w3.org/1999/xlink" content-type="order">Anura</named-content></kwd><kwd><named-content xmlns:xlink="http://www.w3.org/1999/xlink" content-type="family">Hylidae</named-content></kwd></kwd-group><mixed-citation publication-type="journal"><person-group><name><surname>Rivadeneira</surname><given-names>C. Daniel</given-names></name><name><surname>Venegas</surname><given-names>Pablo J.</given-names></name><name><surname>Ron</surname><given-names>Santiago R.</given-names></name></person-group><article-title>Species limits within the widespread Amazonian treefrog <italic><tp:taxon-name><tp:taxon-name-part taxon-name-part-type="genus" reg="Dendropsophus">Dendropsophus</tp:taxon-name-part> <tp:taxon-name-part taxon-name-part-type="species" reg="parviceps">parviceps</tp:taxon-name-part></tp:taxon-name></italic> with descriptions of two new species (<tp:taxon-name><tp:taxon-name-part taxon-name-part-type="order">Anura</tp:taxon-name-part></tp:taxon-name>, <tp:taxon-name><tp:taxon-name-part taxon-name-part-type="family">Hylidae</tp:taxon-name-part></tp:taxon-name>)</article-title><source>Zookeys</source><day>8</day><month>1</month><year>2018</year><volume>2018</volume><issue>726</issue><fpage>25</fpage><lpage>77</lpage><pub-id pub-id-type="doi">10.3897/zookeys.726.13864</pub-id></mixed-citation></tp:treatment-meta><tp:nomenclature><tp:taxon-name>
              <tp:taxon-name-part taxon-name-part-type="genus" reg="Dendropsophus">Dendropsophus</tp:taxon-name-part>
              <tp:taxon-name-part taxon-name-part-type="species" reg="kubricki">kubricki</tp:taxon-name-part>
              <object-id xmlns:xlink="http://www.w3.org/1999/xlink" content-type="zoobank" xlink:type="simple">http://zoobank.org/C3677ED1-80E2-412C-A6EE-2949E6C1BB8B</object-id>
            </tp:taxon-name><tp:taxon-status xmlns:xlink="http://www.w3.org/1999/xlink" xlink:type="simple">sp. n.</tp:taxon-status><xref ref-type="fig" rid="F1">Figs 1</xref><xref ref-type="fig" rid="F7">, 7C</xref><xref ref-type="fig" rid="F14">, 13</xref><xref ref-type="fig" rid="F16">, 14</xref></tp:nomenclature><tp:treatment-sec sec-type="Holotype" id="SECID0EYSDI"><title>Holotype.</title><p>
              <named-content xmlns:xlink="http://www.w3.org/1999/xlink" content-type="dwc:institutional_code" xlink:type="simple">CORBIDI</named-content> 15778, an adult male from Peru, Loreto Department, Requena Province, Campamento Wishuincho-Río Tapiche (<named-content xmlns:xlink="http://www.w3.org/1999/xlink" content-type="dwc:verbatimCoordinates" xlink:type="simple"><named-content content-type="geo-json" specific-use="{&#34;type&#34;:&#34;Point&#34;,&#34;coordinates&#34;:[-73.978100,-7.191400]}" id="NCID0EGTDI" xlink:type="simple">7.1914°S, 73.9781°W</named-content></named-content>), 120 m above sea level, collected on 11 October 2014 by P. J. Venegas.</p></tp:treatment-sec><tp:treatment-sec sec-type="Paratypes" id="SECID0ELTDI"><title>Paratypes.</title><p>Nine adult males and an adult female from Peru, Loreto Department, Requena Province, Campamento Wishuincho-Río Tapiche (<named-content xmlns:xlink="http://www.w3.org/1999/xlink" content-type="dwc:verbatimCoordinates" xlink:type="simple"><named-content content-type="geo-json" specific-use="{&#34;type&#34;:&#34;Point&#34;,&#34;coordinates&#34;:[-73.978100,-7.191400]}" id="NCID0EUTDI" xlink:type="simple">7.1914°S, 73.9781°W</named-content></named-content>), <!--PageBreak-->120 m above sea level: <named-content xmlns:xlink="http://www.w3.org/1999/xlink" content-type="dwc:institutional_code" xlink:type="simple">CORBIDI</named-content> 15775–77, adult males, collected on 9 October 2014 by P. J. Venegas; <named-content xmlns:xlink="http://www.w3.org/1999/xlink" content-type="dwc:institutional_code" xlink:type="simple">CORBIDI</named-content> 15779–84, adult males, collected on 12 October 2014 by P. J. Venegas; <named-content xmlns:xlink="http://www.w3.org/1999/xlink" content-type="dwc:institutional_code" xlink:type="simple">CORBIDI</named-content> 15785, adult female, collected on 12 October 2014 by P. J. Venegas. Three adult males and four adult females from Peru, Loreto Department, Requena Province, Sierra del Divisor (<named-content xmlns:xlink="http://www.w3.org/1999/xlink" content-type="dwc:verbatimCoordinates" xlink:type="simple"><named-content content-type="geo-json" specific-use="{&#34;type&#34;:&#34;Point&#34;,&#34;coordinates&#34;:[-73.846100,-6.918700]}" id="NCID0ENUDI" xlink:type="simple">6.9187°S, 73.8461°W</named-content></named-content>), 500 m above sea level: <named-content xmlns:xlink="http://www.w3.org/1999/xlink" content-type="dwc:institutional_code" xlink:type="simple">CORBIDI</named-content> 3762, 3970, 3983, adult males, collected in January 2009 by R. Santa Cruz; <named-content xmlns:xlink="http://www.w3.org/1999/xlink" content-type="dwc:institutional_code" xlink:type="simple">CORBIDI</named-content> 2281, adult female, collected on 1 November 2008 by <tp:taxon-name><tp:taxon-name-part taxon-name-part-type="genus" reg="Dendropsophus">D.</tp:taxon-name-part></tp:taxon-name> Vásquez; <named-content xmlns:xlink="http://www.w3.org/1999/xlink" content-type="dwc:institutional_code" xlink:type="simple">CORBIDI</named-content> 3743–44, 3780, adult females, collected in January 2009 by R. Santa Cruz.</p></tp:treatment-sec><tp:treatment-sec sec-type="Referred specimens" id="SECID0EHVDI"><title>Referred specimens.</title><p>An adult male and three adult females from Peru, San Martin Department, Picota Province, Área de Conservación Municipal Chambira (<named-content xmlns:xlink="http://www.w3.org/1999/xlink" content-type="dwc:verbatimCoordinates" xlink:type="simple"><named-content content-type="geo-json" specific-use="{&#34;type&#34;:&#34;Point&#34;,&#34;coordinates&#34;:[-76.090000,-7.037500]}" id="NCID0EQVDI" xlink:type="simple">7.0375°S, 76.0900°W</named-content></named-content>), 679 m above sea level: <named-content xmlns:xlink="http://www.w3.org/1999/xlink" content-type="dwc:institutional_code" xlink:type="simple">CORBIDI</named-content> 8863, adult male, collected on 27 November 2010 by P. J. Venegas; <named-content xmlns:xlink="http://www.w3.org/1999/xlink" content-type="dwc:institutional_code" xlink:type="simple">CORBIDI</named-content> 8861–62, 8864, adult females, collected on 27 November 2010 by P. J. Venegas.</p></tp:treatment-sec><tp:treatment-sec sec-type="etymology" id="SECID0E6VDI"><title>Etymology.</title><p>The specific name <italic><tp:taxon-name><tp:taxon-name-part taxon-name-part-type="genus" reg="Dendropsophus"/><tp:taxon-name-part taxon-name-part-type="species" reg="kubricki">kubricki</tp:taxon-name-part></tp:taxon-name></italic> is a noun in the genitive case and is a patronym for Stanley Kubrick, an American filmmaker who is one of the most brilliant and influential film directors of all time. We dedicate this species to him for his legacy to film culture and science fiction.</p></tp:treatment-sec><tp:treatment-sec sec-type="diagnosis" id="SECID0EPWDI"><title>Diagnosis.</title><p>Throughout the species description, coloration refers to preserved specimens unless otherwise noted. The new species is assigned to the genus <italic><tp:taxon-name><tp:taxon-name-part taxon-name-part-type="genus" reg="Dendropsophus">Dendropsophus</tp:taxon-name-part></tp:taxon-name></italic> based on our phylogenetic results (Fig. <xref ref-type="fig" rid="F1">1</xref>) and the overall similarity with <italic><tp:taxon-name><tp:taxon-name-part taxon-name-part-type="genus" reg="Dendropsophus">D.</tp:taxon-name-part> <tp:taxon-name-part taxon-name-part-type="species" reg="parviceps">parviceps</tp:taxon-name-part></tp:taxon-name></italic> and other species of the genus (Figs <xref ref-type="fig" rid="F14">13</xref>–<xref ref-type="fig" rid="F16">14</xref>). <italic><tp:taxon-name><tp:taxon-name-part taxon-name-part-type="genus" reg="Dendropsophus">Dendropsophus</tp:taxon-name-part> <tp:taxon-name-part taxon-name-part-type="species" reg="kubricki">kubricki</tp:taxon-name-part></tp:taxon-name></italic> is a medium-sized species, relative to other species in the <italic><tp:taxon-name><tp:taxon-name-part taxon-name-part-type="genus" reg="Dendropsophus">D.</tp:taxon-name-part> <tp:taxon-name-part taxon-name-part-type="species" reg="parviceps">parviceps</tp:taxon-name-part></tp:taxon-name></italic> group and is characterized by the following combination of traits: (1) size sexually dimorphic; mean <abbrev xmlns:xlink="http://www.w3.org/1999/xlink" xlink:title="snout-vent length" id="ABBRID0EJYDI" xlink:type="simple">SVL</abbrev> 19.4 mm in males (range 18.3–20.1; <italic>n</italic> = 14), 26.0 mm in females (range 22.0–28.4; <italic>n</italic> = 8); (2) throat with white flecks posteriorly in males and white blotch with stripes posteriorly in females (Fig. <xref ref-type="fig" rid="F16">14</xref>); (3) snout truncate in dorsal view, rounded and inclined posteroventrally in lateral view; (4) nostrils slightly prominent; (5) tympanum distinct, rounded, concealed posterodorsally, tympanic membrane non-differentiated and annulus evident; (6) low tubercles on upper eyelid can be distinct or ill-defined; (7) thoracic fold slightly evident or indistinct; (8) ulnar tubercles and outer tarsal tubercles low; (9) axillary membrane present; (10) skin on dorsal surfaces smooth with scattered tubercles mainly on head; skin on throat areolate, skin on chest, belly, posterior surfaces of thighs, and subcloacal area coarsely areolate; (11) dark brown markings on dorsum consisting of chevrons and transverse blotches in variable arrangements (Fig. <xref ref-type="fig" rid="F16">14</xref>); (12) thenar tubercle distinct; (13) hand webbing formula II1-−2<sup>+</sup>III1-−1-IV, foot webbing formula I1-−2-II1-−2-III1-–2IV2−1-V; (14) in life, dorsal surfaces reddish brown, brown, or grayish tan; (15) orange to amber blotch on the proximal ventral surface of shanks and under arms, from the axillae to near elbow, in life (white to creamy white in preserved); (16) one suborbital white bar present both in life and preserved; (17) anterodorsal surfaces of thighs are black to dark brown with two or three white spots, both in life and preserved; (18) iris in life is reddish brown, brown or silver gray.</p><fig id="F14" position="float" orientation="portrait"><label>Figure 13.</label><caption><p>Dorsolateral and ventral views of <italic><tp:taxon-name><tp:taxon-name-part taxon-name-part-type="genus" reg="Dendropsophus">Dendropsophus</tp:taxon-name-part> <tp:taxon-name-part taxon-name-part-type="species" reg="kubricki">kubricki</tp:taxon-name-part></tp:taxon-name></italic> sp. n. in life: <bold>A, B</bold> Holotype, adult male, from Río Tapiche, Requena, Peru (<named-content xmlns:xlink="http://www.w3.org/1999/xlink" content-type="dwc:institutional_code" xlink:type="simple">CORBIDI</named-content> 15778) <bold>C, D</bold> Adult male from Río Tapiche, Requena, Peru (<named-content xmlns:xlink="http://www.w3.org/1999/xlink" content-type="dwc:institutional_code" xlink:type="simple">CORBIDI</named-content> 15782) <bold>E</bold> Adult male from Jenaro Herrera, Requena, Peru (not collected) <bold>F</bold> Adults, pair in amplexus from Jenaro Herrera, Requena, Peru (not collected).Dorsolateral and ventral views of <italic><tp:taxon-name><tp:taxon-name-part taxon-name-part-type="genus" reg="Dendropsophus">Dendropsophus</tp:taxon-name-part> <tp:taxon-name-part taxon-name-part-type="species" reg="kubricki">kubricki</tp:taxon-name-part></tp:taxon-name></italic> sp. n. in life: <bold>G, H</bold> Adult female from Jenaro Herrera, Requena, Peru (not collected) <bold>I, J</bold> Adult female from Area de Conservación Municipal Chambira, Picota, Peru (<named-content xmlns:xlink="http://www.w3.org/1999/xlink" content-type="dwc:institutional_code" xlink:type="simple">CORBIDI</named-content> 8864) <bold>K</bold> Adult female from Tarapoto, San Martín, Peru (<named-content xmlns:xlink="http://www.w3.org/1999/xlink" content-type="dwc:verbatimCoordinates" xlink:type="simple"><named-content content-type="geo-json" specific-use="{&#34;type&#34;:&#34;Point&#34;,&#34;coordinates&#34;:[-76.290300,-6.430600]}" id="NCID0EZ1DI" xlink:type="simple">6.4306°S, 76.2903°W</named-content></named-content>, 600 m, not collected) <bold>L</bold> Adults, pair in amplexus from Area de Conservación Municipal Chambira, Picota, Peru (<named-content xmlns:xlink="http://www.w3.org/1999/xlink" content-type="dwc:institutional_code" xlink:type="simple">CORBIDI</named-content> 8864–63). Photographs by P. J. Venegas.</p></caption><graphic xmlns:xlink="http://www.w3.org/1999/xlink" xlink:href="zookeys-726-025-g014.jpg" position="float" orientation="portrait" xlink:type="simple" id="oo_177874.jpg"/></fig><fig id="F16" position="float" orientation="portrait"><label>Figure 14.</label><caption><p>Adults of <italic><tp:taxon-name><tp:taxon-name-part taxon-name-part-type="genus" reg="Dendropsophus">Dendropsophus</tp:taxon-name-part> <tp:taxon-name-part taxon-name-part-type="species" reg="kubricki">kubricki</tp:taxon-name-part></tp:taxon-name></italic> sp. n. showing variation in dorsal and ventral coloration of preserved specimens. From left to right, first and second rows: <named-content xmlns:xlink="http://www.w3.org/1999/xlink" content-type="dwc:institutional_code" xlink:type="simple">CORBIDI</named-content> 15780, 15775, 15784, 15777 (males); third and fourth rows: <named-content xmlns:xlink="http://www.w3.org/1999/xlink" content-type="dwc:institutional_code" xlink:type="simple">CORBIDI</named-content> 15779, 8863 (males), 2281, 15785 (females); fifth and sixth rows: <named-content xmlns:xlink="http://www.w3.org/1999/xlink" content-type="dwc:institutional_code" xlink:type="simple">CORBIDI</named-content> 8862, 8864 (females). See Appendix <xref ref-type="app" rid="app1">1</xref> for locality data. Scale bar 10 mm.</p></caption><graphic xmlns:xlink="http://www.w3.org/1999/xlink" xlink:href="zookeys-726-025-g016.jpg" position="float" orientation="portrait" xlink:type="simple" id="oo_177875.jpg"/></fig></tp:treatment-sec><tp:treatment-sec sec-type="comparisons" id="SECID0EV3DI"><title>Comparisons with other species.</title><p>
              <italic><tp:taxon-name><tp:taxon-name-part taxon-name-part-type="genus" reg="Dendropsophus">Dendropsophus</tp:taxon-name-part> <tp:taxon-name-part taxon-name-part-type="species" reg="kubricki">kubricki</tp:taxon-name-part></tp:taxon-name></italic> is most similar to <italic><tp:taxon-name><tp:taxon-name-part taxon-name-part-type="genus" reg="Dendropsophus">D.</tp:taxon-name-part> <tp:taxon-name-part taxon-name-part-type="species" reg="kamagarini">kamagarini</tp:taxon-name-part></tp:taxon-name></italic> and <italic><tp:taxon-name><tp:taxon-name-part taxon-name-part-type="genus" reg="Dendropsophus">D.</tp:taxon-name-part> <tp:taxon-name-part taxon-name-part-type="species" reg="parviceps">parviceps</tp:taxon-name-part></tp:taxon-name></italic>. It is distinguished from <italic><tp:taxon-name><tp:taxon-name-part taxon-name-part-type="genus" reg="Dendropsophus">D.</tp:taxon-name-part> <tp:taxon-name-part taxon-name-part-type="species" reg="parviceps">parviceps</tp:taxon-name-part></tp:taxon-name></italic> by its larger size <!--PageBreak-->(Fig. <xref ref-type="fig" rid="F2">2</xref>; see Morphological comparisons), lower dominant frequency in advertisement call (Fig. <xref ref-type="fig" rid="F4">4A–B, E–F</xref>; see Bioacoustic comparisons), throat with white flecks or white medial spot posteriorly in males, both in life and preservative (dark flecks posteriorly in males both in life and preservative in <italic><tp:taxon-name><tp:taxon-name-part taxon-name-part-type="genus" reg="Dendropsophus">D.</tp:taxon-name-part> <tp:taxon-name-part taxon-name-part-type="species" reg="parviceps">parviceps</tp:taxon-name-part></tp:taxon-name></italic>), and scattered low tubercles on the upper eyelids (smooth in <italic><tp:taxon-name><tp:taxon-name-part taxon-name-part-type="genus" reg="Dendropsophus">D.</tp:taxon-name-part> <tp:taxon-name-part taxon-name-part-type="species" reg="parviceps">parviceps</tp:taxon-name-part></tp:taxon-name></italic>). <italic><tp:taxon-name><tp:taxon-name-part taxon-name-part-type="genus" reg="Dendropsophus">Dendropsophus</tp:taxon-name-part> <tp:taxon-name-part taxon-name-part-type="species" reg="kubricki">kubricki</tp:taxon-name-part></tp:taxon-name></italic> differs from <italic><tp:taxon-name><tp:taxon-name-part taxon-name-part-type="genus" reg="Dendropsophus">D.</tp:taxon-name-part> <tp:taxon-name-part taxon-name-part-type="species" reg="kamagarini">kamagarini</tp:taxon-name-part></tp:taxon-name></italic> by lacking a prominent conical tubercle on the distal edge of the upper eyelid (present in <italic><tp:taxon-name><tp:taxon-name-part taxon-name-part-type="genus" reg="Dendropsophus">D.</tp:taxon-name-part> <tp:taxon-name-part taxon-name-part-type="species" reg="kamagarini">kamagarini</tp:taxon-name-part></tp:taxon-name></italic>; Fig. <xref ref-type="fig" rid="F13">12</xref>). <italic><tp:taxon-name><tp:taxon-name-part taxon-name-part-type="genus" reg="Dendropsophus">Dendropsophus</tp:taxon-name-part> <tp:taxon-name-part taxon-name-part-type="species" reg="kubricki">kubricki</tp:taxon-name-part></tp:taxon-name></italic> also differs from <italic><tp:taxon-name><tp:taxon-name-part taxon-name-part-type="genus" reg="Dendropsophus">D.</tp:taxon-name-part> <tp:taxon-name-part taxon-name-part-type="species" reg="parviceps">parviceps</tp:taxon-name-part></tp:taxon-name></italic> and <italic><tp:taxon-name><tp:taxon-name-part taxon-name-part-type="genus" reg="Dendropsophus">D.</tp:taxon-name-part> <tp:taxon-name-part taxon-name-part-type="species" reg="kamagarini">kamagarini</tp:taxon-name-part></tp:taxon-name></italic> by having a more rounded snout in profile (Fig. <xref ref-type="fig" rid="F13">12</xref>). <italic><tp:taxon-name><tp:taxon-name-part taxon-name-part-type="genus" reg="Dendropsophus">Dendropsophus</tp:taxon-name-part> <tp:taxon-name-part taxon-name-part-type="species" reg="kubricki">kubricki</tp:taxon-name-part></tp:taxon-name></italic> differs from other species of the <italic><tp:taxon-name><tp:taxon-name-part taxon-name-part-type="genus" reg="Dendropsophus">D.</tp:taxon-name-part> <tp:taxon-name-part taxon-name-part-type="species" reg="parviceps">parviceps</tp:taxon-name-part></tp:taxon-name></italic> group (<italic>sensu</italic> <xref ref-type="bibr" rid="B35">Fouquet et al. 2015</xref>) by having, in life, an orange blotch on the proximal ventral surface of <!--PageBreak-->shanks and arms [orange blotches are absent in <italic><tp:taxon-name><tp:taxon-name-part taxon-name-part-type="genus" reg="Dendropsophus">D.</tp:taxon-name-part> <tp:taxon-name-part taxon-name-part-type="species" reg="bokermanni">bokermanni</tp:taxon-name-part></tp:taxon-name></italic> (<xref ref-type="bibr" rid="B39">Goin 1960</xref>; <xref ref-type="bibr" rid="B25">Duellman and Crump 1974</xref>), in <italic><tp:taxon-name><tp:taxon-name-part taxon-name-part-type="genus" reg="Dendropsophus">D.</tp:taxon-name-part> <tp:taxon-name-part taxon-name-part-type="species" reg="brevifrons">brevifrons</tp:taxon-name-part></tp:taxon-name></italic> (<xref ref-type="bibr" rid="B25">Duellman and Crump 1974</xref>), in <italic><tp:taxon-name><tp:taxon-name-part taxon-name-part-type="genus" reg="Dendropsophus">D.</tp:taxon-name-part> <tp:taxon-name-part taxon-name-part-type="species" reg="counani">counani</tp:taxon-name-part></tp:taxon-name></italic> (<xref ref-type="bibr" rid="B35">Fouquet et al. 2015</xref>), in <italic><tp:taxon-name><tp:taxon-name-part taxon-name-part-type="genus" reg="Dendropsophus">D.</tp:taxon-name-part> <tp:taxon-name-part taxon-name-part-type="species" reg="frosti">frosti</tp:taxon-name-part></tp:taxon-name></italic> (<xref ref-type="bibr" rid="B62">Motta et al. 2012</xref>) and in <italic><tp:taxon-name><tp:taxon-name-part taxon-name-part-type="genus" reg="Dendropsophus">D.</tp:taxon-name-part> <tp:taxon-name-part taxon-name-part-type="species" reg="koechlini">koechlini</tp:taxon-name-part></tp:taxon-name></italic> (<xref ref-type="bibr" rid="B26">Duellman and Trueb 1989</xref>)]. <italic><tp:taxon-name><tp:taxon-name-part taxon-name-part-type="genus" reg="Dendropsophus">Dendropsophus</tp:taxon-name-part> <tp:taxon-name-part taxon-name-part-type="species" reg="kubricki">kubricki</tp:taxon-name-part></tp:taxon-name></italic> also resembles <italic><tp:taxon-name><tp:taxon-name-part taxon-name-part-type="genus" reg="Dendropsophus">D.</tp:taxon-name-part> <tp:taxon-name-part taxon-name-part-type="species" reg="pauiniensis">pauiniensis</tp:taxon-name-part></tp:taxon-name></italic>, but it differs by the presence of an orange blotch on the proximal ventral surface of shanks (absent in <italic><tp:taxon-name><tp:taxon-name-part taxon-name-part-type="genus" reg="Dendropsophus">D.</tp:taxon-name-part> <tp:taxon-name-part taxon-name-part-type="species" reg="pauiniensis">pauiniensis</tp:taxon-name-part></tp:taxon-name></italic>; <xref ref-type="bibr" rid="B43">Heyer 1977</xref>).</p></tp:treatment-sec><tp:treatment-sec sec-type="description" id="SECID0EEGAK"><title>Description of holotype.</title><p>Adult male (Fig. <xref ref-type="fig" rid="F7">7C</xref>), <abbrev xmlns:xlink="http://www.w3.org/1999/xlink" xlink:title="snout-vent length" id="ABBRID0EOGAK" xlink:type="simple">SVL</abbrev> 19.0 mm. Head as wide as body, slightly wider than long, widest below eyes; snout truncate and short in dorsal view, moderately rounded and slightly inclined posteroventrally in lateral view; loreal <!--PageBreak-->region concave; lips thin; internarial region slightly concave; nostrils slightly protuberant dorsally and laterally; interorbital area flat; tympanum rounded and distinct, tympanic annulus evident, tympanic membrane non-differentiated, supratympanic fold thin, covering tympanum posterodorsally. Arms slender, not hypertrophied; axillary membrane extending along proximal one third of arm; ulnar fold distinct, low ulnar tubercles present; fingers short, bearing small, round discs; relative length of fingers I &lt; II &lt; IV &lt; III; subarticular tubercles small, round on fingers I and II, bifid on finger III, and divided on finger IV; supernumerary tubercles small, slightly evident; thenar tubercle distinct; palmar tubercle flat, round; webbing basal between fingers I and II; hand webbing formula II1-−2-III1-–1IV. Hindlimbs long, slender; tarsal fold absent, low outer tarsal tubercles present; calcar and heel tubercles absent; toes moderately long, bearing round discs, smaller than those of fingers; relative length of toes I &lt; II &lt; III &lt; V &lt; IV; subarticular tubercles small, round; supernumerary tubercles indistinct; inner metatarsal tubercle small, flat, elliptical; outer metatarsal tubercle absent; foot webbing formula I1-–2II1-–2III1-–2IV2–1-V. Skin on dorsum and head smooth with scattered tubercles, skin on dorsal surfaces of limbs, flanks and groins smooth; skin on venter, posterior surfaces of thighs and subcloacal area coarsely areolate; skin on chest and throat areolate; skin on other surfaces smooth. Cloacal opening directed posteriorly at upper level of thighs; cloacal sheath short; cloacal folds and tubercles absent. Tongue cordiform, barely free posteriorly; dentigerous process of vomers small, prominent, adjacent medially, each bearing three and five vomerine teeth (left/right), positioned obliquely to choanae; choanae small, rounded; vocal slits long, extending from midlateral base of tongue to angle of jaws; vocal sac single, median, subgular.</p></tp:treatment-sec><tp:treatment-sec sec-type="Color of holotype in preservative" id="SECID0EUGAK"><title>Color of holotype in preservative</title><p>
              (Fig. <xref ref-type="fig" rid="F7">7C</xref>). Dorsal surfaces of head, body, and limbs brownish gray with scattered reddish brown flecks with melanophores and leucophores on dorsum, dark brown markings on dorsum consisting of a median blotch anteriorly and transverse bar posteriorly; dark brown broad transverse bars on the forelimbs and shanks; snout brown dorsally; scapular region gray; thighs black with three white spots on the anterodorsal surfaces; one small white suborbital bar. Ventral surface of belly dark brown mottled with white anteriorly and with translucent white posteriorly and laterally; chest white; throat dark brown anteriorly and white with dark brown flecks posteriorly; ventral surfaces of the forelimbs translucent white; thighs translucent white anteriorly and dark brown posteriorly.</p></tp:treatment-sec><tp:treatment-sec sec-type="description" id="SECID0EBHAK"><title>Measurements of holotype (in mm).</title><p>
              <abbrev xmlns:xlink="http://www.w3.org/1999/xlink" xlink:title="snout-vent length" id="ABBRID0EJHAK" xlink:type="simple">SVL</abbrev> 19.0, <abbrev xmlns:xlink="http://www.w3.org/1999/xlink" xlink:title="head width" id="ABBRID0ENHAK" xlink:type="simple">HW</abbrev> 6.6, <abbrev xmlns:xlink="http://www.w3.org/1999/xlink" xlink:title="head length" id="ABBRID0ERHAK" xlink:type="simple">HL</abbrev> 6.3, <abbrev xmlns:xlink="http://www.w3.org/1999/xlink" xlink:title="eye to nostril distance" id="ABBRID0EVHAK" xlink:type="simple">END</abbrev> 1.8, <abbrev xmlns:xlink="http://www.w3.org/1999/xlink" xlink:title="internarial distance" id="ABBRID0EZHAK" xlink:type="simple">IN</abbrev> 1.5, <abbrev xmlns:xlink="http://www.w3.org/1999/xlink" xlink:title="femur length" id="ABBRID0E4HAK" xlink:type="simple">FL</abbrev> 9.1, <abbrev xmlns:xlink="http://www.w3.org/1999/xlink" xlink:title="tibia length" id="ABBRID0EBIAK" xlink:type="simple">TL</abbrev> 10.0, <abbrev xmlns:xlink="http://www.w3.org/1999/xlink" xlink:title="femur length" id="ABBRID0EFIAK" xlink:type="simple">FL</abbrev> 7.3.</p></tp:treatment-sec><tp:treatment-sec sec-type="variation" id="SECID0EJIAK"><title>Variation.</title><p>Morphometric variation of the paratype series is summarized in Table <xref ref-type="table" rid="T3">3</xref>. Variation in dorsal and ventral coloration of preserved specimens is shown in Figure <xref ref-type="fig" rid="F16">14</xref>. Dorsal coloration in alcohol varies from gray (e.g., <named-content xmlns:xlink="http://www.w3.org/1999/xlink" content-type="dwc:institutional_code" xlink:type="simple">CORBIDI</named-content> 15777) to grayish tan (e.g., <named-content xmlns:xlink="http://www.w3.org/1999/xlink" content-type="dwc:institutional_code" xlink:type="simple">CORBIDI</named-content> 2281, 15775), reddish brown (e.g., CORDIBI 15779), brown (e.g., <named-content xmlns:xlink="http://www.w3.org/1999/xlink" content-type="dwc:institutional_code" xlink:type="simple">CORBIDI</named-content> 8864), grayish brown (e.g., <named-content xmlns:xlink="http://www.w3.org/1999/xlink" content-type="dwc:institutional_code" xlink:type="simple">CORBIDI</named-content> 15780), dark brown (e.g., <named-content xmlns:xlink="http://www.w3.org/1999/xlink" content-type="dwc:institutional_code" xlink:type="simple">CORBIDI</named-content> 8862), or pinkish gray (e.g., <named-content xmlns:xlink="http://www.w3.org/1999/xlink" content-type="dwc:institutional_code" xlink:type="simple">CORBIDI</named-content> 15785); some specimens have scattered reddish brown low tubercles and slightly black flecks (e.g., <named-content xmlns:xlink="http://www.w3.org/1999/xlink" content-type="dwc:institutional_code" xlink:type="simple">CORBIDI</named-content> 15775, 15777, 15784). Occipital region with dark brown median blotch, one blotch in scapular region <!--PageBreak--><!--PageBreak-->and dark brown transverse bar in sacral region extending onto flanks (e.g., <named-content xmlns:xlink="http://www.w3.org/1999/xlink" content-type="dwc:institutional_code" xlink:type="simple">CORBIDI</named-content> 15779, 15780, 15784); some specimens have two “)(” shaped dorsolateral stripes beginning on the upper eyelids and ending on the posterior flanks (e.g., <named-content xmlns:xlink="http://www.w3.org/1999/xlink" content-type="dwc:institutional_code" xlink:type="simple">CORBIDI</named-content> 8862, 8864). The dorsum has tubercles mainly on head and upper eyelid (e.g., <named-content xmlns:xlink="http://www.w3.org/1999/xlink" content-type="dwc:institutional_code" xlink:type="simple">CORBIDI</named-content> 8864, 8861, 15776, 15785), but some specimens have a smooth dorsum without tubercles (e.g., <named-content xmlns:xlink="http://www.w3.org/1999/xlink" content-type="dwc:institutional_code" xlink:type="simple">CORBIDI</named-content> 2281, 3744; Fig. <xref ref-type="fig" rid="F16">14</xref>). Some specimens have postrictal tubercles, posteroventrally to tympanic annulus (e.g., <named-content xmlns:xlink="http://www.w3.org/1999/xlink" content-type="dwc:institutional_code" xlink:type="simple">CORBIDI</named-content> 15775, 15780).</p><p>The venter of preserved specimens (Fig. <xref ref-type="fig" rid="F16">14</xref>) varies from black (e.g., <named-content xmlns:xlink="http://www.w3.org/1999/xlink" content-type="dwc:institutional_code" xlink:type="simple">CORBIDI</named-content> 15780, 15785) to dark brown (e.g., <named-content xmlns:xlink="http://www.w3.org/1999/xlink" content-type="dwc:institutional_code" xlink:type="simple">CORBIDI</named-content> 8864) with scattered white or creamy flecks. The throat anteriorly (Fig. <xref ref-type="fig" rid="F16">14</xref>) varies from brown (e.g., <named-content xmlns:xlink="http://www.w3.org/1999/xlink" content-type="dwc:institutional_code" xlink:type="simple">CORBIDI</named-content> 8863, 15784), dark brown (e.g., <named-content xmlns:xlink="http://www.w3.org/1999/xlink" content-type="dwc:institutional_code" xlink:type="simple">CORBIDI</named-content> 8862), grayish tan (e.g., <named-content xmlns:xlink="http://www.w3.org/1999/xlink" content-type="dwc:institutional_code" xlink:type="simple">CORBIDI</named-content> 2281, 15775) to black (e.g., <named-content xmlns:xlink="http://www.w3.org/1999/xlink" content-type="dwc:institutional_code" xlink:type="simple">CORBIDI</named-content> 15779, 15780) with white flecks (e.g., <named-content xmlns:xlink="http://www.w3.org/1999/xlink" content-type="dwc:institutional_code" xlink:type="simple">CORBIDI</named-content> 15779), one irregular white stain (e.g., <named-content xmlns:xlink="http://www.w3.org/1999/xlink" content-type="dwc:institutional_code" xlink:type="simple">CORBIDI</named-content> 2281, 8862) or stripes (e.g., <named-content xmlns:xlink="http://www.w3.org/1999/xlink" content-type="dwc:institutional_code" xlink:type="simple">CORBIDI</named-content> 8864, 15785) posteriorly. The subcloacal area is white in most specimens (e.g., <named-content xmlns:xlink="http://www.w3.org/1999/xlink" content-type="dwc:institutional_code" xlink:type="simple">CORBIDI</named-content> 15775, 15780, 15785), but it is black in some (e.g., <named-content xmlns:xlink="http://www.w3.org/1999/xlink" content-type="dwc:institutional_code" xlink:type="simple">CORBIDI</named-content> 8862, 8863, 8864).</p></tp:treatment-sec><tp:treatment-sec sec-type="Color in life" id="SECID0E2MAK"><title>Color in life.</title><p>Based on digital photographs (Fig. <xref ref-type="fig" rid="F14">13</xref>): dorsum varies from reddish brown, brownish gray, brown to creamy tan suffused with gray and brown with scattered white flecks, with or without reddish brown or brown low tubercles; some individuals have few scattered dark brown flecks on the dorsum; flanks are white with black or dark brown vertical bars; dorsal markings are dark brown, some individuals are mustard brown dorsolaterally; dorsal surfaces of forelimbs and shanks have dark brown transversal bars; anterodorsal surfaces of the thighs are black to dark brown with two or three spots. The single suborbital bar is white. The venter is black to dark brown mottled with translucent gray, and with white flecks anteriorly; some individuals have scattered white flecks on venter; chest is white; throat is brown, reddish brown, or dark brown with white flecks posteriorly in males (posterior part of throat with white blotch with or without stripes in females), some individuals have a white medial spot adjacent to the chest; the ventral surfaces of the limbs are translucent gray, the thighs are mottled with black or dark brown anteriorly; posteriorly the thighs are black with white flecks; the proximal ventral surface of shanks and arms, from the axillae to near the elbow, have an orange or amber blotch. The iris is reddish brown, brown, or silver gray.</p></tp:treatment-sec><tp:treatment-sec sec-type="Calls" id="SECID0EFNAK"><title>Calls</title><p>
              (Fig. <xref ref-type="fig" rid="F4">4E−F</xref>). Descriptive statistics of acoustic variables are provided in Table <xref ref-type="table" rid="T7">7</xref>. We recorded three males (two not collected and <named-content xmlns:xlink="http://www.w3.org/1999/xlink" content-type="dwc:institutional_code" xlink:type="simple">CORBIDI</named-content> 15778) at Campamento Wishuincho-Río Tapiche (Loreto Department, Requena Province, Peru) on 11 October 2014 at 12:53h and 12 October 2014 at 21:53h. We also recorded one male (not collected) at Cordillera Azul (<named-content xmlns:xlink="http://www.w3.org/1999/xlink" content-type="dwc:verbatimCoordinates" xlink:type="simple"><named-content content-type="geo-json" specific-use="{&#34;type&#34;:&#34;Point&#34;,&#34;coordinates&#34;:[-75.992800,-7.810300]}" id="NCID0E5NAK" xlink:type="simple">7.8103°S, 75.9928°W</named-content></named-content>, 725 m, San Martín Department, Picota Province, Peru).</p><table-wrap id="T7" position="float" orientation="portrait"><label>Table 7.</label><caption><p>Acoustic parameters of <italic><tp:taxon-name><tp:taxon-name-part taxon-name-part-type="genus" reg="Dendropsophus">Dendropsophus</tp:taxon-name-part> <tp:taxon-name-part taxon-name-part-type="species" reg="kubricki">kubricki</tp:taxon-name-part></tp:taxon-name></italic> sp. n. (Central Clade). Mean ± SD is given with range below. Sample sizes are number of calls. All frequencies are in Hz and durations in s.</p></caption><table id="TID0EFWAI" rules="all"><tbody><tr><td rowspan="2" colspan="1"/><td rowspan="1" colspan="3">
                      <bold><italic><tp:taxon-name><tp:taxon-name-part taxon-name-part-type="genus" reg="Dendropsophus">Dendropsophus</tp:taxon-name-part> <tp:taxon-name-part taxon-name-part-type="species" reg="kubricki">kubricki</tp:taxon-name-part></tp:taxon-name></italic> sp. n.</bold>
                    </td></tr><tr><td rowspan="1" colspan="1">
                      <bold>Río Tapiche (<italic>n</italic> = 3)</bold>
                    </td><td rowspan="1" colspan="1">
                      <bold>Cordillera Azul (<italic>n</italic> = 1)</bold>
                    </td><td rowspan="1" colspan="1">
                      <bold>Combined (<italic>n</italic> = 4)</bold>
                    </td></tr><tr><td rowspan="1" colspan="1">Advertisement call duration</td><td rowspan="1" colspan="1">0.13 ± 0.02 (0.1−0.16)</td><td rowspan="1" colspan="1">0.23 ± 0.04 (0.13−0.3)</td><td rowspan="1" colspan="1">0.19 ± 0.06 (0.1−0.3)</td></tr><tr><td rowspan="1" colspan="1">Advertisement call dominant frequency</td><td rowspan="1" colspan="1">4062.6 ± 248.78 (3691.4−4394.5)</td><td rowspan="1" colspan="1">3998.9 ± 137.88 (3542.2−4242)</td><td rowspan="1" colspan="1">4024.7 ± 191.88 (3542.2−4394.5)</td></tr><tr><td rowspan="1" colspan="1">Advertisement call initial frequency</td><td rowspan="1" colspan="1">3722 ± 261.11 (3222.7−4066.4)</td><td rowspan="1" colspan="1">3664.9 ± 182 (3380.7−4015.9)</td><td rowspan="1" colspan="1">3688.1 ± 217.86 (3222.7−4066.4)</td></tr><tr><td rowspan="1" colspan="1">Advertisement call final frequency</td><td rowspan="1" colspan="1">4066.7 ± 250.85 (3691.4−4394.5)</td><td rowspan="1" colspan="1">4026.7 ± 105.17 (3703.7−4242)</td><td rowspan="1" colspan="1">4042.9 ± 178.72 (3691.4−4394.5)</td></tr><tr><td rowspan="1" colspan="1">Advertisement call rise time</td><td rowspan="1" colspan="1">0.06 ± 0.008 (0.05−0.08)</td><td rowspan="1" colspan="1">0.12 ± 0.02 (0.06−0.15)</td><td rowspan="1" colspan="1">0.09 ± 0.03 (0.05−0.15)</td></tr><tr><td rowspan="1" colspan="1">Number of pulses of advertisement call</td><td rowspan="1" colspan="1">17.76 ± 2.47 (14−22)</td><td rowspan="1" colspan="1">27 ± 6.16 (14−27)</td><td rowspan="1" colspan="1">23.26 ± 6.24 (14−34)</td></tr><tr><td rowspan="1" colspan="1">Advertisement call pulse rate</td><td rowspan="1" colspan="1">140.76 ± 5.27 (133.33−158.27)</td><td rowspan="1" colspan="1">129.05 ± 34.18 (110.6−228.57)</td><td rowspan="1" colspan="1">133.79 ± 27.1 (110.6−228.57)</td></tr><tr><td rowspan="1" colspan="1">Call duration</td><td rowspan="1" colspan="1">0.42 ± 0.11 (0.23−0.63)</td><td rowspan="1" colspan="1">0.54 ± 0.06 (0.45−0.59)</td><td rowspan="1" colspan="1">0.44 ± 0.12 (0.23−0.63)</td></tr><tr><td rowspan="1" colspan="1">Inter note interval</td><td rowspan="1" colspan="1">0.076 ± 0.013 (0.05−0.10)</td><td rowspan="1" colspan="1">0.08 ± 0.006 (0.075−0.088)</td><td rowspan="1" colspan="1">0.08 ± 0.011 (0.05−0.10)</td></tr><tr><td rowspan="1" colspan="1">Click note duration</td><td rowspan="1" colspan="1">0.051 ± 0.011 (0.03−0.07)</td><td rowspan="1" colspan="1">0.073 ± 0.009 (0.051−0.09)</td><td rowspan="1" colspan="1">0.06 ± 0.014 (0.03−0.09)</td></tr><tr><td rowspan="1" colspan="1">Click note dominant frequency</td><td rowspan="1" colspan="1">4069.2 ± 269.6 (3703.1−4500)</td><td rowspan="1" colspan="1">4023.3 ± 32.82 (3962.1−4080.5)</td><td rowspan="1" colspan="1">4057.4 ± 233.03 (3703.1−4500)</td></tr><tr><td rowspan="1" colspan="1">Number of pulses of click note</td><td rowspan="1" colspan="1">4.5 ± 1.71 (1−7)</td><td rowspan="1" colspan="1">6.4 ± 1.3 (2−7)</td><td rowspan="1" colspan="1">5 ± 1.8 (1−7)</td></tr><tr><td rowspan="1" colspan="1">Click note rise time</td><td rowspan="1" colspan="1">0.026 ± 0.005 (0.014−0.03)</td><td rowspan="1" colspan="1">0.04 ± 0.005 (0.026−0.04)</td><td rowspan="1" colspan="1">0.028 ± 0.007 (0.014−0.04)</td></tr><tr><td rowspan="1" colspan="1">Click note pulse rate</td><td rowspan="1" colspan="1">85.84 ± 21.27 (27.03−117.6)</td><td rowspan="1" colspan="1">87.66 ± 15.0 (39.22−111.11)</td><td rowspan="1" colspan="1">86.3 ± 19.7 (27.03−117.6)</td></tr><tr><td rowspan="1" colspan="1">Inter click notes interval</td><td rowspan="1" colspan="1">0.083 ± 0.012 (0.058−0.10)</td><td rowspan="1" colspan="1">0.080 ± 0.0092 (0.066−0.095)</td><td rowspan="1" colspan="1">0.082 ± 0.011 (0.06−0.10)</td></tr></tbody></table></table-wrap><table-wrap id="T8" position="float" orientation="portrait"><label>Table 8.</label><caption><p>Character loadings and eigenvalues for Principal Components (<abbrev xmlns:xlink="http://www.w3.org/1999/xlink" xlink:title="Principal Component" id="ABBRID0EBKBG" xlink:type="simple">PC</abbrev>) I–II. The analysis was based on seven acoustic variables from advertisement calls of <italic><tp:taxon-name><tp:taxon-name-part taxon-name-part-type="genus" reg="Dendropsophus">Dendropsophus</tp:taxon-name-part> <tp:taxon-name-part taxon-name-part-type="species" reg="parviceps">parviceps</tp:taxon-name-part></tp:taxon-name></italic> (Northern Clade), <italic><tp:taxon-name><tp:taxon-name-part taxon-name-part-type="genus" reg="Dendropsophus">D.</tp:taxon-name-part> <tp:taxon-name-part taxon-name-part-type="species" reg="kamagarini">kamagarini</tp:taxon-name-part></tp:taxon-name></italic> sp. n. (Southern Clade), and <italic><tp:taxon-name><tp:taxon-name-part taxon-name-part-type="genus" reg="Dendropsophus">D.</tp:taxon-name-part> <tp:taxon-name-part taxon-name-part-type="species" reg="kubricki">kubricki</tp:taxon-name-part></tp:taxon-name></italic> sp. n. (Central Clade). Bold numbers indicate highest loadings.</p></caption><table id="TID0EODAG" rules="all"><tbody><tr><td rowspan="2" colspan="1">
                  <bold>Variables</bold>
                </td><td rowspan="1" colspan="2">
                  <bold><abbrev xmlns:xlink="http://www.w3.org/1999/xlink" xlink:title="Principal Components Analysis" id="ABBRID0EWLBG" xlink:type="simple">PCA</abbrev> Advertisement call</bold>
                </td></tr><tr><td rowspan="1" colspan="1">
                  <bold>PCI</bold>
                </td><td rowspan="1" colspan="1">
                  <bold>PCII</bold>
                </td></tr><tr><td rowspan="1" colspan="1">Note duration</td><td rowspan="1" colspan="1">-0.24</td><td rowspan="1" colspan="1">
                  <bold>0.58</bold>
                </td></tr><tr><td rowspan="1" colspan="1">Dominant frequency</td><td rowspan="1" colspan="1">
                  <bold>0.48</bold>
                </td><td rowspan="1" colspan="1">0.17</td></tr><tr><td rowspan="1" colspan="1">Initial frequency</td><td rowspan="1" colspan="1">
                  <bold>0.48</bold>
                </td><td rowspan="1" colspan="1">0.16</td></tr><tr><td rowspan="1" colspan="1">Final frequency</td><td rowspan="1" colspan="1">
                  <bold>0.48</bold>
                </td><td rowspan="1" colspan="1">0.17</td></tr><tr><td rowspan="1" colspan="1">Rise time</td><td rowspan="1" colspan="1">-0.21</td><td rowspan="1" colspan="1">
                  <bold>0.59</bold>
                </td></tr><tr><td rowspan="1" colspan="1">Number of pulses</td><td rowspan="1" colspan="1">-<bold>0.40</bold></td><td rowspan="1" colspan="1">0.20</td></tr><tr><td rowspan="1" colspan="1">Pulse rate</td><td rowspan="1" colspan="1">-0.23</td><td rowspan="1" colspan="1">-<bold>0.43</bold></td></tr><tr><td rowspan="1" colspan="1">Eingevalue</td><td rowspan="1" colspan="1">3.80</td><td rowspan="1" colspan="1">2.34</td></tr><tr><td rowspan="1" colspan="1">% of variation</td><td rowspan="1" colspan="1">54.2</td><td rowspan="1" colspan="1">33.5</td></tr></tbody></table></table-wrap><p>The advertisement call is a pulsed note (Fig. <xref ref-type="fig" rid="F4">4E−F</xref>). The amplitude of the advertisement call increases gradually until three-quarters of the note duration to decrease abruptly until the end. This call may be followed by one or more click notes. These clicks sometimes are emitted alone. Moreover, the click notes are pulsed, except for the last one which is unpulsed.</p><!--PageBreak--></tp:treatment-sec><tp:treatment-sec sec-type="distribution" id="SECID0EXWAK"><title>Distribution and ecology.</title><p>
              <italic><tp:taxon-name><tp:taxon-name-part taxon-name-part-type="genus" reg="Dendropsophus">Dendropsophus</tp:taxon-name-part> <tp:taxon-name-part taxon-name-part-type="species" reg="kubricki">kubricki</tp:taxon-name-part></tp:taxon-name></italic> is distributed in the Amazon basin in northeastern and central Peru (Fig. <xref ref-type="fig" rid="F9">9</xref>), at elevations between 106 (Jenaro Herrera) and 725 m (Cordillera Azul). <italic><tp:taxon-name><tp:taxon-name-part taxon-name-part-type="genus" reg="Dendropsophus">Dendropsophus</tp:taxon-name-part> <tp:taxon-name-part taxon-name-part-type="species" reg="kubricki">kubricki</tp:taxon-name-part></tp:taxon-name></italic> was found in flooded forest. Specimens from Chambira were collected in a small pond in a Terra Firme forest. Males call at night while perching on leaves of bushes and trees. They were observed between 0.3 and 0.4 m above the water.</p></tp:treatment-sec><tp:treatment-sec sec-type="conservation status" id="SECID0EXXAK"><title>Conservation status.</title><p>Extent of occurrence (B1) is 53,548 km<sup>2</sup>. <italic><tp:taxon-name><tp:taxon-name-part taxon-name-part-type="genus" reg="Dendropsophus">Dendropsophus</tp:taxon-name-part> <tp:taxon-name-part taxon-name-part-type="species" reg="kubricki">kubricki</tp:taxon-name-part></tp:taxon-name></italic> occurs in the following protected areas: Sierra del Divisor National Park, Cordillera Azul National Park, and Cordillera Escalera Regional Conservation Area. Because its distribution range is large and occurs in protected areas, we recommend that <italic><tp:taxon-name><tp:taxon-name-part taxon-name-part-type="genus" reg="Dendropsophus">D.</tp:taxon-name-part> <tp:taxon-name-part taxon-name-part-type="species" reg="kubricki">kubricki</tp:taxon-name-part></tp:taxon-name></italic> is assigned to the Least Concern category, following <xref ref-type="bibr" rid="B44">IUCN (2001)</xref> criteria.</p></tp:treatment-sec><tp:treatment-sec sec-type="remarks" id="SECID0EZYAK"><title>Remarks.</title><p>Specimens from Chambira (Picota Province) are closely related to Río Tapiche and Jenaro Herrera specimens (both localities from Requena Province) (Fig. <xref ref-type="fig" rid="F1">1</xref>); genetic distances between these populations are low (mean p-distances 1.3% in mitochondrial gene <abbrev xmlns:xlink="http://www.w3.org/1999/xlink" xlink:title="mitochondrial genes 12S rRNA" id="ABBRID0EDZAK" xlink:type="simple">12S</abbrev>). Therefore, we include them tentatively in <italic><tp:taxon-name><tp:taxon-name-part taxon-name-part-type="genus" reg="Dendropsophus">Dendropsophus</tp:taxon-name-part> <tp:taxon-name-part taxon-name-part-type="species" reg="kubricki">kubricki</tp:taxon-name-part></tp:taxon-name></italic>. However, individuals from Chambira and Tarapoto (Picota and San Martin provinces, respectively) show differences in coloration because their dorsal tubercles have the same color as the background, white flecks and reddish brown low tubercles on the dorsum and dorsal surfaces are absent both in life and preservative (present in Río Tapiche and Jenaro Herrera individuals; Figs <xref ref-type="fig" rid="F14">13</xref>–<xref ref-type="fig" rid="F16">14</xref>). In addition, there is segregation in acoustic space between advertisement calls from Cordillera Azul (Picota Province) and the type locality (Fig. <xref ref-type="fig" rid="F5">5</xref>; Table <xref ref-type="table" rid="T7">7</xref>). Therefore, it is conceivable that they represent a separate species.</p></tp:treatment-sec><tp:treatment-sec><!--Section generated to contain objects referenced in tp:taxon-treatment.--><fig id="F1" position="float" orientation="portrait"><label>Figure 1.</label><caption><p>Bayesian consensus phylogeny of <italic><tp:taxon-name><tp:taxon-name-part taxon-name-part-type="genus" reg="Dendropsophus">Dendropsophus</tp:taxon-name-part> <tp:taxon-name-part taxon-name-part-type="species" reg="parviceps">parviceps</tp:taxon-name-part></tp:taxon-name></italic> species complex based on 3040 bp of mtDNA. Node support is indicated with Bayesian posterior probabilities (pp) above branches and non-parametric bootstrap support below. Asteriks denote nodes with pp = 1 and bootstrap values = 100%. Outgroups, bootstrap values &lt; 60%, and pp &lt; 0.8 are not shown. Museum number and locality are provided for each sample. Abbreviations: BR = Brazil, PE = Peru, and EC = Ecuador.</p></caption><graphic xmlns:xlink="http://www.w3.org/1999/xlink" xlink:href="zookeys-726-025-g001.jpg" position="float" orientation="portrait" xlink:type="simple" id="oo_177862.jpg"/></fig><fig id="F7" position="float" orientation="portrait"><label>Figure 7.</label><caption><p>Dorsal and ventral views of the holotypes of the <italic><tp:taxon-name><tp:taxon-name-part taxon-name-part-type="genus" reg="Dendropsophus">Dendropsophus</tp:taxon-name-part> <tp:taxon-name-part taxon-name-part-type="species" reg="parviceps">parviceps</tp:taxon-name-part></tp:taxon-name></italic> species complex. <bold>A</bold> <italic><tp:taxon-name><tp:taxon-name-part taxon-name-part-type="genus" reg="Dendropsophus">Dendropsophus</tp:taxon-name-part> <tp:taxon-name-part taxon-name-part-type="species" reg="parviceps">parviceps</tp:taxon-name-part></tp:taxon-name></italic>, adult female, <abbrev xmlns:xlink="http://www.w3.org/1999/xlink" xlink:title="snout-vent length" id="ABBRID0EQRAI" xlink:type="simple">SVL</abbrev> = 26.55 mm (BMNH 1947.2.13.51) <bold>B</bold> <italic><tp:taxon-name><tp:taxon-name-part taxon-name-part-type="genus" reg="Dendropsophus">D.</tp:taxon-name-part> <tp:taxon-name-part taxon-name-part-type="species" reg="kamagarini">kamagarini</tp:taxon-name-part></tp:taxon-name></italic> sp. n. adult male, <abbrev xmlns:xlink="http://www.w3.org/1999/xlink" xlink:title="snout-vent length" id="ABBRID0EBSAI" xlink:type="simple">SVL</abbrev> = 19.65 mm (<named-content xmlns:xlink="http://www.w3.org/1999/xlink" content-type="dwc:institutional_code" xlink:type="simple">CORBIDI</named-content> 5246) <bold>C</bold> <italic><tp:taxon-name><tp:taxon-name-part taxon-name-part-type="genus" reg="Dendropsophus">D.</tp:taxon-name-part> <tp:taxon-name-part taxon-name-part-type="species" reg="kubricki">kubricki</tp:taxon-name-part></tp:taxon-name></italic> sp. n. adult male, <abbrev xmlns:xlink="http://www.w3.org/1999/xlink" xlink:title="snout-vent length" id="ABBRID0EXSAI" xlink:type="simple">SVL</abbrev> = 19.05 mm (<named-content xmlns:xlink="http://www.w3.org/1999/xlink" content-type="dwc:institutional_code" xlink:type="simple">CORBIDI</named-content> 15778). Scale bar 10 mm.</p></caption><graphic xmlns:xlink="http://www.w3.org/1999/xlink" xlink:href="zookeys-726-025-g007.jpg" position="float" orientation="portrait" xlink:type="simple" id="oo_177868.jpg"/></fig><app id="app1"><title>Appendix 1</title><p>
          <bold>Specimens examined</bold>
        </p><p>
          <italic><tp:taxon-name><tp:taxon-name-part taxon-name-part-type="genus" reg="Dendropsophus">Dendropsophus</tp:taxon-name-part> <tp:taxon-name-part taxon-name-part-type="species" reg="parviceps">parviceps</tp:taxon-name-part></tp:taxon-name></italic>
        </p><p>ECUADOR: PROVINCIA SUCUMBIOS: Puerto Bolívar (<named-content xmlns:xlink="http://www.w3.org/1999/xlink" content-type="dwc:verbatimCoordinates" xlink:type="simple"><named-content content-type="geo-json" specific-use="{&#34;type&#34;:&#34;Point&#34;,&#34;coordinates&#34;:[-76.142000,-0.088600]}" id="NCID0EN6EK" xlink:type="simple">0.0886°S, 76.1420°W</named-content></named-content>), 240 m (<named-content xmlns:xlink="http://www.w3.org/1999/xlink" content-type="dwc:institutional_code" xlink:type="simple">QCAZ</named-content> 28247, 28249); Playas Cuyabeno (<named-content xmlns:xlink="http://www.w3.org/1999/xlink" content-type="dwc:verbatimCoordinates" xlink:type="simple"><named-content content-type="geo-json" specific-use="{&#34;type&#34;:&#34;Point&#34;,&#34;coordinates&#34;:[-75.930500,-0.241500]}" id="NCID0E16EK" xlink:type="simple">0.2415°S, 75.9305°W</named-content></named-content>), 230 m (<named-content xmlns:xlink="http://www.w3.org/1999/xlink" content-type="dwc:institutional_code" xlink:type="simple">QCAZ</named-content> 28269, 28399); Rey de los Andes (<named-content xmlns:xlink="http://www.w3.org/1999/xlink" content-type="dwc:verbatimCoordinates" xlink:type="simple"><named-content content-type="geo-json" specific-use="{&#34;type&#34;:&#34;Point&#34;,&#34;coordinates&#34;:[-76.236900,-0.208200]}" id="NCID0EHAFK" xlink:type="simple">0.2082°S, 76.2369°W</named-content></named-content>), 270 m (<named-content xmlns:xlink="http://www.w3.org/1999/xlink" content-type="dwc:institutional_code" xlink:type="simple">QCAZ</named-content> 28455, 28492); Reserva Limoncocha (<named-content xmlns:xlink="http://www.w3.org/1999/xlink" content-type="dwc:verbatimCoordinates" xlink:type="simple"><named-content content-type="geo-json" specific-use="{&#34;type&#34;:&#34;Point&#34;,&#34;coordinates&#34;:[-76.619400,-0.406200]}" id="NCID0EUAFK" xlink:type="simple">0.4062°S, 76.6194°W</named-content></named-content>), 261 m (<named-content xmlns:xlink="http://www.w3.org/1999/xlink" content-type="dwc:institutional_code" xlink:type="simple">QCAZ</named-content> 43140, 44915); La Selva Lodge (<named-content xmlns:xlink="http://www.w3.org/1999/xlink" content-type="dwc:verbatimCoordinates" xlink:type="simple"><named-content content-type="geo-json" specific-use="{&#34;type&#34;:&#34;Point&#34;,&#34;coordinates&#34;:[-76.373800,-0.498200]}" id="NCID0EBBFK" xlink:type="simple">0.4982°S, 76.3738°W</named-content></named-content>), 229 m (<named-content xmlns:xlink="http://www.w3.org/1999/xlink" content-type="dwc:institutional_code" xlink:type="simple">QCAZ</named-content> 4340, 44055, 47736); Río Napo, Pañacocha (<named-content xmlns:xlink="http://www.w3.org/1999/xlink" content-type="dwc:verbatimCoordinates" xlink:type="simple"><named-content content-type="geo-json" specific-use="{&#34;type&#34;:&#34;Point&#34;,&#34;coordinates&#34;:[-76.066700,-0.471200]}" id="NCID0EOBFK" xlink:type="simple">0.4712°S, 76.0667°W</named-content></named-content>), 225 m (<named-content xmlns:xlink="http://www.w3.org/1999/xlink" content-type="dwc:institutional_code" xlink:type="simple">QCAZ</named-content> 44140); Zábalo (<named-content xmlns:xlink="http://www.w3.org/1999/xlink" content-type="dwc:verbatimCoordinates" xlink:type="simple"><named-content content-type="geo-json" specific-use="{&#34;type&#34;:&#34;Point&#34;,&#34;coordinates&#34;:[-75.766200,-0.318100]}" id="NCID0E2BFK" xlink:type="simple">0.3181°S, 75.7662°W</named-content></named-content>), 220 m (<named-content xmlns:xlink="http://www.w3.org/1999/xlink" content-type="dwc:institutional_code" xlink:type="simple">QCAZ</named-content> 27983); Garza Cocha (<named-content xmlns:xlink="http://www.w3.org/1999/xlink" content-type="dwc:verbatimCoordinates" xlink:type="simple"><named-content content-type="geo-json" specific-use="{&#34;type&#34;:&#34;Point&#34;,&#34;coordinates&#34;:[-75.344200,-0.481600]}" id="NCID0EICFK" xlink:type="simple">0.4816°S, 75.3442°W</named-content></named-content>), 195 m (<named-content xmlns:xlink="http://www.w3.org/1999/xlink" content-type="dwc:institutional_code" xlink:type="simple">CORBIDI</named-content> 15). PROVINCIA NAPO: Río Hollín (<named-content xmlns:xlink="http://www.w3.org/1999/xlink" content-type="dwc:verbatimCoordinates" xlink:type="simple"><named-content content-type="geo-json" specific-use="{&#34;type&#34;:&#34;Point&#34;,&#34;coordinates&#34;:[-77.730300,-0.695800]}" id="NCID0EVCFK" xlink:type="simple">0.6958°S, 77.7303°W</named-content></named-content>), 1068 m (<named-content xmlns:xlink="http://www.w3.org/1999/xlink" content-type="dwc:institutional_code" xlink:type="simple">QCAZ</named-content> 17942, 22208); Sumaco (<named-content xmlns:xlink="http://www.w3.org/1999/xlink" content-type="dwc:verbatimCoordinates" xlink:type="simple"><named-content content-type="geo-json" specific-use="{&#34;type&#34;:&#34;Point&#34;,&#34;coordinates&#34;:[-77.601300,-0.686600]}" id="NCID0ECDFK" xlink:type="simple">0.6866°S, 77.6013°W</named-content></named-content>), 1430 m (<named-content xmlns:xlink="http://www.w3.org/1999/xlink" content-type="dwc:institutional_code" xlink:type="simple">QCAZ</named-content> 48919, 48929, 48931); Estación Biológica Jatun Sacha (<named-content xmlns:xlink="http://www.w3.org/1999/xlink" content-type="dwc:verbatimCoordinates" xlink:type="simple"><named-content content-type="geo-json" specific-use="{&#34;type&#34;:&#34;Point&#34;,&#34;coordinates&#34;:[-77.614200,-1.065000]}" id="NCID0EPDFK" xlink:type="simple">1.0650°S, 77.6142°W</named-content></named-content>), 397 m (<named-content xmlns:xlink="http://www.w3.org/1999/xlink" content-type="dwc:institutional_code" xlink:type="simple">QCAZ</named-content> 18177, 18184); Ahuano (<named-content xmlns:xlink="http://www.w3.org/1999/xlink" content-type="dwc:verbatimCoordinates" xlink:type="simple"><named-content content-type="geo-json" specific-use="{&#34;type&#34;:&#34;Point&#34;,&#34;coordinates&#34;:[-77.548400,-1.054600]}" id="NCID0E3DFK" xlink:type="simple">1.0546°S, 77.5484°W</named-content></named-content>), 385 m (<named-content xmlns:xlink="http://www.w3.org/1999/xlink" content-type="dwc:institutional_code" xlink:type="simple">QCAZ</named-content> 27028). PROVINCIA ORELLANA: Río Napo, Chiroisla, Banco sur (<named-content xmlns:xlink="http://www.w3.org/1999/xlink" content-type="dwc:verbatimCoordinates" xlink:type="simple"><named-content content-type="geo-json" specific-use="{&#34;type&#34;:&#34;Point&#34;,&#34;coordinates&#34;:[-75.917700,-0.579900]}" id="NCID0EJEFK" xlink:type="simple">0.5799°S, 75.9177°W</named-content></named-content>), 203 m (<named-content xmlns:xlink="http://www.w3.org/1999/xlink" content-type="dwc:institutional_code" xlink:type="simple">QCAZ</named-content> 44355−57); Río Napo, Santa Teresita (<named-content xmlns:xlink="http://www.w3.org/1999/xlink" content-type="dwc:verbatimCoordinates" xlink:type="simple"><named-content content-type="geo-json" specific-use="{&#34;type&#34;:&#34;Point&#34;,&#34;coordinates&#34;:[-75.413600,-0.900900]}" id="NCID0EWEFK" xlink:type="simple">0.9009°S, 75.4136°W</named-content></named-content>), 186 m (<named-content xmlns:xlink="http://www.w3.org/1999/xlink" content-type="dwc:institutional_code" xlink:type="simple">QCAZ</named-content> 44734−36); Río Napo, Huiririma, (<named-content xmlns:xlink="http://www.w3.org/1999/xlink" content-type="dwc:verbatimCoordinates" xlink:type="simple"><named-content content-type="geo-json" specific-use="{&#34;type&#34;:&#34;Point&#34;,&#34;coordinates&#34;:[-75.623900,-0.711600]}" id="NCID0EDFFK" xlink:type="simple">0.7116°S, 75.6239°W</named-content></named-content>), 194 m (<named-content xmlns:xlink="http://www.w3.org/1999/xlink" content-type="dwc:institutional_code" xlink:type="simple">QCAZ</named-content> 44599−601); Río Napo, Nuevo Rocafuerte, (<named-content xmlns:xlink="http://www.w3.org/1999/xlink" content-type="dwc:verbatimCoordinates" xlink:type="simple"><named-content content-type="geo-json" specific-use="{&#34;type&#34;:&#34;Point&#34;,&#34;coordinates&#34;:[-75.401000,-0.919300]}" id="NCID0EQFFK" xlink:type="simple">0.9193°S, 75.4010°W</named-content></named-content>), 187 m (<named-content xmlns:xlink="http://www.w3.org/1999/xlink" content-type="dwc:institutional_code" xlink:type="simple">QCAZ</named-content> 44775, 44778); Río Napo, Chiroisla, (<named-content xmlns:xlink="http://www.w3.org/1999/xlink" content-type="dwc:verbatimCoordinates" xlink:type="simple"><named-content content-type="geo-json" specific-use="{&#34;type&#34;:&#34;Point&#34;,&#34;coordinates&#34;:[-75.899800,-0.575600]}" id="NCID0E4FFK" xlink:type="simple">0.5756°S, 75.8998°W</named-content></named-content>), 203 m (<named-content xmlns:xlink="http://www.w3.org/1999/xlink" content-type="dwc:institutional_code" xlink:type="simple">QCAZ</named-content> 44440−42); Río Napo, Eden, Banco sur (<named-content xmlns:xlink="http://www.w3.org/1999/xlink" content-type="dwc:verbatimCoordinates" xlink:type="simple"><named-content content-type="geo-json" specific-use="{&#34;type&#34;:&#34;Point&#34;,&#34;coordinates&#34;:[-76.071100,-0.498300]}" id="NCID0EKGFK" xlink:type="simple">0.4983°S, 76.0711°W</named-content></named-content>), 216 m (<named-content xmlns:xlink="http://www.w3.org/1999/xlink" content-type="dwc:institutional_code" xlink:type="simple">QCAZ</named-content> 44227−29); Río Napo, San Vicente (<named-content xmlns:xlink="http://www.w3.org/1999/xlink" content-type="dwc:verbatimCoordinates" xlink:type="simple"><named-content content-type="geo-json" specific-use="{&#34;type&#34;:&#34;Point&#34;,&#34;coordinates&#34;:[-75.651100,-0.679000]}" id="NCID0EXGFK" xlink:type="simple">0.6790°S, 75.6511°W</named-content></named-content>), 196 m (<named-content xmlns:xlink="http://www.w3.org/1999/xlink" content-type="dwc:institutional_code" xlink:type="simple">QCAZ</named-content> 44492−94); Río Napo, Áñangu (<named-content xmlns:xlink="http://www.w3.org/1999/xlink" content-type="dwc:verbatimCoordinates" xlink:type="simple"><named-content content-type="geo-json" specific-use="{&#34;type&#34;:&#34;Point&#34;,&#34;coordinates&#34;:[-76.384400,-0.524900]}" id="NCID0EEHFK" xlink:type="simple">0.5249°S, 76.3844°W</named-content></named-content>), 255 m (<named-content xmlns:xlink="http://www.w3.org/1999/xlink" content-type="dwc:institutional_code" xlink:type="simple">QCAZ</named-content> 43968−69); Coca, Río Napo (<named-content xmlns:xlink="http://www.w3.org/1999/xlink" content-type="dwc:verbatimCoordinates" xlink:type="simple"><named-content content-type="geo-json" specific-use="{&#34;type&#34;:&#34;Point&#34;,&#34;coordinates&#34;:[-76.989800,-0.477800]}" id="NCID0ERHFK" xlink:type="simple">0.4778°S, 76.9898°W</named-content></named-content>), 267 m (<named-content xmlns:xlink="http://www.w3.org/1999/xlink" content-type="dwc:institutional_code" xlink:type="simple">QCAZ</named-content> 43680, 43704); Coca, Banco sur Río Napo (<named-content xmlns:xlink="http://www.w3.org/1999/xlink" content-type="dwc:verbatimCoordinates" xlink:type="simple"><named-content content-type="geo-json" specific-use="{&#34;type&#34;:&#34;Point&#34;,&#34;coordinates&#34;:[-77.007500,-0.498900]}" id="NCID0E5HFK" xlink:type="simple">0.4989°S, 77.0075°W</named-content></named-content>), 264 m (<named-content xmlns:xlink="http://www.w3.org/1999/xlink" content-type="dwc:institutional_code" xlink:type="simple">QCAZ</named-content> 43775); Río Napo, Primavera (<named-content xmlns:xlink="http://www.w3.org/1999/xlink" content-type="dwc:verbatimCoordinates" xlink:type="simple"><named-content content-type="geo-json" specific-use="{&#34;type&#34;:&#34;Point&#34;,&#34;coordinates&#34;:[-76.786500,-0.431000]}" id="NCID0ELIFK" xlink:type="simple">0.4310°S, 76.7865°W</named-content></named-content>), 244 m (<named-content xmlns:xlink="http://www.w3.org/1999/xlink" content-type="dwc:institutional_code" xlink:type="simple">QCAZ</named-content> 43892); Parque Nacional Yasuní, Estación Científica Yasuní, Pontificia Universidad Católica del Ecuador (<named-content xmlns:xlink="http://www.w3.org/1999/xlink" content-type="dwc:verbatimCoordinates" xlink:type="simple"><named-content content-type="geo-json" specific-use="{&#34;type&#34;:&#34;Point&#34;,&#34;coordinates&#34;:[-76.397000,-0.674400]}" id="NCID0EYIFK" xlink:type="simple">0.6744°S, 76.3970°W</named-content></named-content>), 250 m (<named-content xmlns:xlink="http://www.w3.org/1999/xlink" content-type="dwc:institutional_code" xlink:type="simple">QCAZ</named-content> 35720, 51075, 51229−30); Parque Nacional Yasuní, Pompeya-Iro road, 80−75 km (<named-content xmlns:xlink="http://www.w3.org/1999/xlink" content-type="dwc:verbatimCoordinates" xlink:type="simple"><named-content content-type="geo-json" specific-use="{&#34;type&#34;:&#34;Point&#34;,&#34;coordinates&#34;:[-76.302400,-0.840100]}" id="NCID0EFJFK" xlink:type="simple">0.8401°S, 76.3024°W</named-content></named-content>), 250 m (<named-content xmlns:xlink="http://www.w3.org/1999/xlink" content-type="dwc:institutional_code" xlink:type="simple">QCAZ</named-content> 43066−67); Parque Nacional Yasuní. Pompeya-Iro, 96 km (<named-content xmlns:xlink="http://www.w3.org/1999/xlink" content-type="dwc:verbatimCoordinates" xlink:type="simple"><named-content content-type="geo-json" specific-use="{&#34;type&#34;:&#34;Point&#34;,&#34;coordinates&#34;:[-76.221400,-0.906500]}" id="NCID0ESJFK" xlink:type="simple">0.9065°S, 76.2214°W</named-content></named-content>), 233 m (<named-content xmlns:xlink="http://www.w3.org/1999/xlink" content-type="dwc:institutional_code" xlink:type="simple">QCAZ</named-content> 51195); Parque Nacional Yasuní, Pozo SPF, 8 km (<named-content xmlns:xlink="http://www.w3.org/1999/xlink" content-type="dwc:verbatimCoordinates" xlink:type="simple"><named-content content-type="geo-json" specific-use="{&#34;type&#34;:&#34;Point&#34;,&#34;coordinates&#34;:[-75.919600,-0.691600]}" id="NCID0E6JFK" xlink:type="simple">0.6916°S, 75.9196°W</named-content></named-content>), 250 m (<named-content xmlns:xlink="http://www.w3.org/1999/xlink" content-type="dwc:institutional_code" xlink:type="simple">QCAZ</named-content> 31267). PROVINCIA PASTAZA: Bobonaza (<named-content xmlns:xlink="http://www.w3.org/1999/xlink" content-type="dwc:verbatimCoordinates" xlink:type="simple"><named-content content-type="geo-json" specific-use="{&#34;type&#34;:&#34;Point&#34;,&#34;coordinates&#34;:[-77.879300,-1.498100]}" id="NCID0EMKFK" xlink:type="simple">1.4981°S, 77.8793°W</named-content></named-content>), 660 m (<named-content xmlns:xlink="http://www.w3.org/1999/xlink" content-type="dwc:institutional_code" xlink:type="simple">QCAZ</named-content> 32491); Cononaco (<named-content xmlns:xlink="http://www.w3.org/1999/xlink" content-type="dwc:verbatimCoordinates" xlink:type="simple"><named-content content-type="geo-json" specific-use="{&#34;type&#34;:&#34;Point&#34;,&#34;coordinates&#34;:[-76.716700,-1.208300]}" id="NCID0EZKFK" xlink:type="simple">1.2083°S, 76.7167°W</named-content></named-content>), 220 m (<named-content xmlns:xlink="http://www.w3.org/1999/xlink" content-type="dwc:institutional_code" xlink:type="simple">QCAZ</named-content> 38948); Fátima (<named-content xmlns:xlink="http://www.w3.org/1999/xlink" content-type="dwc:verbatimCoordinates" xlink:type="simple"><named-content content-type="geo-json" specific-use="{&#34;type&#34;:&#34;Point&#34;,&#34;coordinates&#34;:[-78.000000,-1.411400]}" id="NCID0EGLFK" xlink:type="simple">1.4114°S, 78.0000°W</named-content></named-content>), 1023 m (<named-content xmlns:xlink="http://www.w3.org/1999/xlink" content-type="dwc:institutional_code" xlink:type="simple">QCAZ</named-content> 15424, 49334); Bobonaza, Tuculí (<named-content xmlns:xlink="http://www.w3.org/1999/xlink" content-type="dwc:verbatimCoordinates" xlink:type="simple"><named-content content-type="geo-json" specific-use="{&#34;type&#34;:&#34;Point&#34;,&#34;coordinates&#34;:[-77.869600,-1.494500]}" id="NCID0ETLFK" xlink:type="simple">1.4945°S, 77.8696°W</named-content></named-content>), 620 m (<named-content xmlns:xlink="http://www.w3.org/1999/xlink" content-type="dwc:institutional_code" xlink:type="simple">QCAZ</named-content> 32543); Zanjarajuno (<named-content xmlns:xlink="http://www.w3.org/1999/xlink" content-type="dwc:verbatimCoordinates" xlink:type="simple"><named-content content-type="geo-json" specific-use="{&#34;type&#34;:&#34;Point&#34;,&#34;coordinates&#34;:[-77.870500,-1.357200]}" id="NCID0EAMFK" xlink:type="simple">1.3572°S, 77.8705°W</named-content></named-content>), 977 m (<named-content xmlns:xlink="http://www.w3.org/1999/xlink" content-type="dwc:institutional_code" xlink:type="simple">QCAZ</named-content> 49314, 49340); Arajuno (<named-content xmlns:xlink="http://www.w3.org/1999/xlink" content-type="dwc:verbatimCoordinates" xlink:type="simple"><named-content content-type="geo-json" specific-use="{&#34;type&#34;:&#34;Point&#34;,&#34;coordinates&#34;:[-77.689000,-1.324300]}" id="NCID0ENMFK" xlink:type="simple">1.3243°S, 77.6890°W</named-content></named-content>), 580 m (<named-content xmlns:xlink="http://www.w3.org/1999/xlink" content-type="dwc:institutional_code" xlink:type="simple">QCAZ</named-content> 38332); Canelos (<named-content xmlns:xlink="http://www.w3.org/1999/xlink" content-type="dwc:verbatimCoordinates" xlink:type="simple"><named-content content-type="geo-json" specific-use="{&#34;type&#34;:&#34;Point&#34;,&#34;coordinates&#34;:[-77.757600,-1.606500]}" id="NCID0E1MFK" xlink:type="simple">1.6065°S, 77.7576°W</named-content></named-content>), 465 m (<named-content xmlns:xlink="http://www.w3.org/1999/xlink" content-type="dwc:institutional_code" xlink:type="simple">QCAZ</named-content> 52816, 52820); Canelos-Puyo road (<named-content xmlns:xlink="http://www.w3.org/1999/xlink" content-type="dwc:verbatimCoordinates" xlink:type="simple"><named-content content-type="geo-json" specific-use="{&#34;type&#34;:&#34;Point&#34;,&#34;coordinates&#34;:[-77.757600,-1.601600]}" id="NCID0EHNFK" xlink:type="simple">1.6016°S, 77.7576°W</named-content></named-content>), 465 (<named-content xmlns:xlink="http://www.w3.org/1999/xlink" content-type="dwc:institutional_code" xlink:type="simple">QCAZ</named-content> 52837−38); Sarayaku, Río Palandayaku <!--PageBreak-->(<named-content xmlns:xlink="http://www.w3.org/1999/xlink" content-type="dwc:verbatimCoordinates" xlink:type="simple"><named-content content-type="geo-json" specific-use="{&#34;type&#34;:&#34;Point&#34;,&#34;coordinates&#34;:[-77.490200,-1.735500]}" id="NCID0EWNFK" xlink:type="simple">1.7355°S, 77.4902°W</named-content></named-content>), 325 m (<named-content xmlns:xlink="http://www.w3.org/1999/xlink" content-type="dwc:institutional_code" xlink:type="simple">QCAZ</named-content> 52751−53, 52755); Montalvo, Comunidad Campus (<named-content xmlns:xlink="http://www.w3.org/1999/xlink" content-type="dwc:verbatimCoordinates" xlink:type="simple"><named-content content-type="geo-json" specific-use="{&#34;type&#34;:&#34;Point&#34;,&#34;coordinates&#34;:[-76.916800,-1.992400]}" id="NCID0EDOFK" xlink:type="simple">1.9924°S, 76.9168°W</named-content></named-content>), 392 m (<named-content xmlns:xlink="http://www.w3.org/1999/xlink" content-type="dwc:institutional_code" xlink:type="simple">QCAZ</named-content> 53161, 53165−67, 53181−82, 53184); Killu Allpa (<named-content xmlns:xlink="http://www.w3.org/1999/xlink" content-type="dwc:verbatimCoordinates" xlink:type="simple"><named-content content-type="geo-json" specific-use="{&#34;type&#34;:&#34;Point&#34;,&#34;coordinates&#34;:[-76.857700,-2.187100]}" id="NCID0EQOFK" xlink:type="simple">2.1871°S, 76.8577°W</named-content></named-content>), 335 m (<named-content xmlns:xlink="http://www.w3.org/1999/xlink" content-type="dwc:institutional_code" xlink:type="simple">QCAZ</named-content> 52892); Parque Nacional Llanganates, Comunidad Zarentza (<named-content xmlns:xlink="http://www.w3.org/1999/xlink" content-type="dwc:verbatimCoordinates" xlink:type="simple"><named-content content-type="geo-json" specific-use="{&#34;type&#34;:&#34;Point&#34;,&#34;coordinates&#34;:[-78.051100,-1.358700]}" id="NCID0E4OFK" xlink:type="simple">1.3587°S, 78.0511°W</named-content></named-content>), 1338 m (<named-content xmlns:xlink="http://www.w3.org/1999/xlink" content-type="dwc:institutional_code" xlink:type="simple">QCAZ</named-content> 59772). PROVINCIA TUNGURAHUA: Río Verde (<named-content xmlns:xlink="http://www.w3.org/1999/xlink" content-type="dwc:verbatimCoordinates" xlink:type="simple"><named-content content-type="geo-json" specific-use="{&#34;type&#34;:&#34;Point&#34;,&#34;coordinates&#34;:[-78.300600,-1.400100]}" id="NCID0EKPFK" xlink:type="simple">1.4001°S, 78.3006°W</named-content></named-content>), 1600 m (<named-content xmlns:xlink="http://www.w3.org/1999/xlink" content-type="dwc:institutional_code" xlink:type="simple">QCAZ</named-content> 52017−19); Río Negro (<named-content xmlns:xlink="http://www.w3.org/1999/xlink" content-type="dwc:verbatimCoordinates" xlink:type="simple"><named-content content-type="geo-json" specific-use="{&#34;type&#34;:&#34;Point&#34;,&#34;coordinates&#34;:[-78.204200,-1.412500]}" id="NCID0EXPFK" xlink:type="simple">1.4125°S, 78.2042°W</named-content></named-content>), 1244 m (<named-content xmlns:xlink="http://www.w3.org/1999/xlink" content-type="dwc:institutional_code" xlink:type="simple">QCAZ</named-content> 52023−24, 52026). PERU: REGION LORETO: PROVINCIA DATEM DEL MARAÑÓN: Andoas (<named-content xmlns:xlink="http://www.w3.org/1999/xlink" content-type="dwc:verbatimCoordinates" xlink:type="simple"><named-content content-type="geo-json" specific-use="{&#34;type&#34;:&#34;Point&#34;,&#34;coordinates&#34;:[-76.513700,-2.651600]}" id="NCID0EEQFK" xlink:type="simple">2.6516°S, 76.5137°W</named-content></named-content>), 151 m (<named-content xmlns:xlink="http://www.w3.org/1999/xlink" content-type="dwc:institutional_code" xlink:type="simple">CORBIDI</named-content> 1039−41, 1044, 1046, 1059, 5029). PROVINCIA LORETO: San Jacinto (<named-content xmlns:xlink="http://www.w3.org/1999/xlink" content-type="dwc:verbatimCoordinates" xlink:type="simple"><named-content content-type="geo-json" specific-use="{&#34;type&#34;:&#34;Point&#34;,&#34;coordinates&#34;:[-75.863700,-2.330800]}" id="NCID0ERQFK" xlink:type="simple">2.3308°S, 75.8637°W</named-content></named-content>), 160 m (<named-content xmlns:xlink="http://www.w3.org/1999/xlink" content-type="dwc:institutional_code" xlink:type="simple">CORBIDI</named-content> 1144, 1151−52).</p><p>
          <bold><italic><tp:taxon-name><tp:taxon-name-part taxon-name-part-type="genus" reg="Dendropsophus">Dendropsophus</tp:taxon-name-part> <tp:taxon-name-part taxon-name-part-type="species" reg="kamagarini">kamagarini</tp:taxon-name-part></tp:taxon-name></italic></bold>
        </p><p>PERU: DEPARTAMENTO MADRE DE DIOS: PROVINCIA TAMBOPATA: Inotawa (<named-content xmlns:xlink="http://www.w3.org/1999/xlink" content-type="dwc:verbatimCoordinates" xlink:type="simple"><named-content content-type="geo-json" specific-use="{&#34;type&#34;:&#34;Point&#34;,&#34;coordinates&#34;:[-69.318200,-12.809200]}" id="NCID0EQRFK" xlink:type="simple">12.8092°S, 69.3182°W</named-content></named-content>), 192 m (<named-content xmlns:xlink="http://www.w3.org/1999/xlink" content-type="dwc:institutional_code" xlink:type="simple">CORBIDI</named-content> 5246); La Habana (<named-content xmlns:xlink="http://www.w3.org/1999/xlink" content-type="dwc:verbatimCoordinates" xlink:type="simple"><named-content content-type="geo-json" specific-use="{&#34;type&#34;:&#34;Point&#34;,&#34;coordinates&#34;:[-69.179600,-12.653700]}" id="NCID0E4RFK" xlink:type="simple">12.6537°S, 69.1796°W</named-content></named-content>), 192 m (<named-content xmlns:xlink="http://www.w3.org/1999/xlink" content-type="dwc:institutional_code" xlink:type="simple">CORBIDI</named-content> 5259). DEPARTAMENTO CUSCO: PROVINCIA LA CONVENCIÓN: Comunidad Nativa Poyentimari (<named-content xmlns:xlink="http://www.w3.org/1999/xlink" content-type="dwc:verbatimCoordinates" xlink:type="simple"><named-content content-type="geo-json" specific-use="{&#34;type&#34;:&#34;Point&#34;,&#34;coordinates&#34;:[-73.000900,-12.188500]}" id="NCID0EKSFK" xlink:type="simple">12.1885°S, 73.0009°W</named-content></named-content>), 725 m (<named-content xmlns:xlink="http://www.w3.org/1999/xlink" content-type="dwc:institutional_code" xlink:type="simple">CORBIDI</named-content> 8150–53, 8228–36, 8285–86, 8305, 8463, 8476); Megantoni (<named-content xmlns:xlink="http://www.w3.org/1999/xlink" content-type="dwc:verbatimCoordinates" xlink:type="simple"><named-content content-type="geo-json" specific-use="{&#34;type&#34;:&#34;Point&#34;,&#34;coordinates&#34;:[-72.842500,-12.258100]}" id="NCID0EXSFK" xlink:type="simple">12.2581°S, 72.8425°W</named-content></named-content>), 670 m (<named-content xmlns:xlink="http://www.w3.org/1999/xlink" content-type="dwc:institutional_code" xlink:type="simple">CORBIDI</named-content> 6659, 6664, 6679, 6685, 6687–88, 6692, 6694, 6698); Comunidad Nativa Chokoriari (<named-content xmlns:xlink="http://www.w3.org/1999/xlink" content-type="dwc:verbatimCoordinates" xlink:type="simple"><named-content content-type="geo-json" specific-use="{&#34;type&#34;:&#34;Point&#34;,&#34;coordinates&#34;:[-72.940900,-11.956900]}" id="NCID0EETFK" xlink:type="simple">11.9569°S, 72.9409°W</named-content></named-content>), 434 m (<named-content xmlns:xlink="http://www.w3.org/1999/xlink" content-type="dwc:institutional_code" xlink:type="simple">CORBIDI</named-content> 8067–70); Puyantimari (<named-content xmlns:xlink="http://www.w3.org/1999/xlink" content-type="dwc:verbatimCoordinates" xlink:type="simple"><named-content content-type="geo-json" specific-use="{&#34;type&#34;:&#34;Point&#34;,&#34;coordinates&#34;:[-73.000400,-12.186100]}" id="NCID0ERTFK" xlink:type="simple">12.1861°S, 73.0004°W</named-content></named-content>), 710 m (<named-content xmlns:xlink="http://www.w3.org/1999/xlink" content-type="dwc:institutional_code" xlink:type="simple">CORBIDI</named-content> 9762); Pongo de Mainique (<named-content xmlns:xlink="http://www.w3.org/1999/xlink" content-type="dwc:verbatimCoordinates" xlink:type="simple"><named-content content-type="geo-json" specific-use="{&#34;type&#34;:&#34;Point&#34;,&#34;coordinates&#34;:[-72.842500,-12.258100]}" id="NCID0E5TFK" xlink:type="simple">12.2581°S, 72.8425°W</named-content></named-content>), 670 m (<named-content xmlns:xlink="http://www.w3.org/1999/xlink" content-type="dwc:institutional_code" xlink:type="simple">CORBIDI</named-content> 5471, 5473, 5480, 5484); Pagoreni norte (<named-content xmlns:xlink="http://www.w3.org/1999/xlink" content-type="dwc:verbatimCoordinates" xlink:type="simple"><named-content content-type="geo-json" specific-use="{&#34;type&#34;:&#34;Point&#34;,&#34;coordinates&#34;:[-73.896700,-11.711500]}" id="NCID0ELUFK" xlink:type="simple">11.7115°S, 73.8967°W</named-content></named-content>), 402 m (<named-content xmlns:xlink="http://www.w3.org/1999/xlink" content-type="dwc:institutional_code" xlink:type="simple">CORBIDI</named-content> 10018–19); Comunidad Ochigoteni (<named-content xmlns:xlink="http://www.w3.org/1999/xlink" content-type="dwc:verbatimCoordinates" xlink:type="simple"><named-content content-type="geo-json" specific-use="{&#34;type&#34;:&#34;Point&#34;,&#34;coordinates&#34;:[-73.090000,-12.575800]}" id="NCID0EYUFK" xlink:type="simple">12.5758°S, 73.09°W</named-content></named-content>), 1696 m (<named-content xmlns:xlink="http://www.w3.org/1999/xlink" content-type="dwc:institutional_code" xlink:type="simple">CORBIDI</named-content> 5392); Palmeiras-Alto Shimá (<named-content xmlns:xlink="http://www.w3.org/1999/xlink" content-type="dwc:verbatimCoordinates" xlink:type="simple"><named-content content-type="geo-json" specific-use="{&#34;type&#34;:&#34;Point&#34;,&#34;coordinates&#34;:[-73.135000,-12.545300]}" id="NCID0EFVFK" xlink:type="simple">12.5453°S, 73.1350°W</named-content></named-content>), 500 m (<named-content xmlns:xlink="http://www.w3.org/1999/xlink" content-type="dwc:institutional_code" xlink:type="simple">CORBIDI</named-content> 10585); Chokoriari (<named-content xmlns:xlink="http://www.w3.org/1999/xlink" content-type="dwc:verbatimCoordinates" xlink:type="simple"><named-content content-type="geo-json" specific-use="{&#34;type&#34;:&#34;Point&#34;,&#34;coordinates&#34;:[-72.940900,-11.956900]}" id="NCID0ESVFK" xlink:type="simple">11.9569°S, 72.9409°W</named-content></named-content>), 413 m (<named-content xmlns:xlink="http://www.w3.org/1999/xlink" content-type="dwc:institutional_code" xlink:type="simple">CORBIDI</named-content> 10628). BOLIVIA: DEPARTAMENTO COCHABAMBA: PROVINCIA AYOPAYA: Confluence of the Altamachi and Ipiri rivers (<named-content xmlns:xlink="http://www.w3.org/1999/xlink" content-type="dwc:verbatimCoordinates" xlink:type="simple"><named-content content-type="geo-json" specific-use="{&#34;type&#34;:&#34;Point&#34;,&#34;coordinates&#34;:[-66.666700,-16.054300]}" id="NCID0E6VFK" xlink:type="simple">16.0543°S, 66.6667°W</named-content></named-content>), 600 m (MHNC-A 427, 429). PROVINCIA CARRASCO: Valle del Sacta (<named-content xmlns:xlink="http://www.w3.org/1999/xlink" content-type="dwc:verbatimCoordinates" xlink:type="simple"><named-content content-type="geo-json" specific-use="{&#34;type&#34;:&#34;Point&#34;,&#34;coordinates&#34;:[-64.767000,-17.118000]}" id="NCID0EHWFK" xlink:type="simple">17.118°S, 64.767°W</named-content></named-content>), 230 m (MHNC-A 2116).</p><p>
          <bold><italic><tp:taxon-name><tp:taxon-name-part taxon-name-part-type="genus" reg="Dendropsophus">Dendropsophus</tp:taxon-name-part> <tp:taxon-name-part taxon-name-part-type="species" reg="kubricki">kubricki</tp:taxon-name-part></tp:taxon-name></italic></bold>
        </p><p>PERU: DEPARTAMENTO LORETO: PROVINCIA REQUENA: Sierra del Divisor (<named-content xmlns:xlink="http://www.w3.org/1999/xlink" content-type="dwc:verbatimCoordinates" xlink:type="simple"><named-content content-type="geo-json" specific-use="{&#34;type&#34;:&#34;Point&#34;,&#34;coordinates&#34;:[-73.846100,-6.918700]}" id="NCID0EBXFK" xlink:type="simple">6.9187°S, 73.8461°W</named-content></named-content>), 500 m (<named-content xmlns:xlink="http://www.w3.org/1999/xlink" content-type="dwc:institutional_code" xlink:type="simple">CORBIDI</named-content> 2281, 3743–44, 3762, 3780, 3970, 3983); Campamento Wishuincho-Río Tapiche (<named-content xmlns:xlink="http://www.w3.org/1999/xlink" content-type="dwc:verbatimCoordinates" xlink:type="simple"><named-content content-type="geo-json" specific-use="{&#34;type&#34;:&#34;Point&#34;,&#34;coordinates&#34;:[-73.978100,-7.191400]}" id="NCID0EOXFK" xlink:type="simple">7.1914°S, 73.9781°W</named-content></named-content>), 120 m (<named-content xmlns:xlink="http://www.w3.org/1999/xlink" content-type="dwc:institutional_code" xlink:type="simple">CORBIDI</named-content> 15775–85). DEPARTAMENTO SAN MARTÍN: PROVINCIA PICOTA: Área de Conservación Municipal Chambira (<named-content xmlns:xlink="http://www.w3.org/1999/xlink" content-type="dwc:verbatimCoordinates" xlink:type="simple"><named-content content-type="geo-json" specific-use="{&#34;type&#34;:&#34;Point&#34;,&#34;coordinates&#34;:[-76.090000,-7.037500]}" id="NCID0E2XFK" xlink:type="simple">7.0375°S, 76.0900°W</named-content></named-content>), 679 m (<named-content xmlns:xlink="http://www.w3.org/1999/xlink" content-type="dwc:institutional_code" xlink:type="simple">CORBIDI</named-content> 8861–64).</p><!--PageBreak--></app><fig id="F2" position="float" orientation="portrait"><label>Figure 2.</label><caption><p>Boxplots for snout-vent length of adults of <italic><tp:taxon-name><tp:taxon-name-part taxon-name-part-type="genus" reg="Dendropsophus">Dendropsophus</tp:taxon-name-part> <tp:taxon-name-part taxon-name-part-type="species" reg="parviceps">parviceps</tp:taxon-name-part></tp:taxon-name></italic> (Northern Clade), <italic><tp:taxon-name><tp:taxon-name-part taxon-name-part-type="genus" reg="Dendropsophus">D.</tp:taxon-name-part> <tp:taxon-name-part taxon-name-part-type="species" reg="kamagarini">kamagarini</tp:taxon-name-part></tp:taxon-name></italic> sp. n. (Southern Clade), and <italic><tp:taxon-name><tp:taxon-name-part taxon-name-part-type="genus" reg="Dendropsophus">D.</tp:taxon-name-part> <tp:taxon-name-part taxon-name-part-type="species" reg="kubricki">kubricki</tp:taxon-name-part></tp:taxon-name></italic> sp. n. (Central Clade). The line in the middle of the box represents the median, and the lower and upper ends of the box are the 25% and 75% quartiles, respectively; whiskers represent the minimum and maximum values. Each specimen is shown with a symbol.</p></caption><graphic xmlns:xlink="http://www.w3.org/1999/xlink" xlink:href="zookeys-726-025-g002.jpg" position="float" orientation="portrait" xlink:type="simple" id="oo_177863.jpg"/></fig><fig id="F4" position="float" orientation="portrait"><label>Figure 4.</label><caption><p>Advertisement calls of the <italic><tp:taxon-name><tp:taxon-name-part taxon-name-part-type="genus" reg="Dendropsophus">Dendropsophus</tp:taxon-name-part> <tp:taxon-name-part taxon-name-part-type="species" reg="parviceps">parviceps</tp:taxon-name-part></tp:taxon-name></italic> species complex. On each species, the oscillograms are shown above and spectrograms . <italic><tp:taxon-name><tp:taxon-name-part taxon-name-part-type="genus" reg="Dendropsophus">Dendropsophus</tp:taxon-name-part> <tp:taxon-name-part taxon-name-part-type="species" reg="parviceps">parviceps</tp:taxon-name-part></tp:taxon-name></italic> (Northern Clade): <bold>A</bold> Advertisement call from Sarayaku (<named-content xmlns:xlink="http://www.w3.org/1999/xlink" content-type="dwc:institutional_code" xlink:type="simple">QCAZ</named-content> 52753) <bold>B</bold> Advertisement call + clicks from Canelos (<named-content xmlns:xlink="http://www.w3.org/1999/xlink" content-type="dwc:institutional_code" xlink:type="simple">QCAZ</named-content> 52837). <italic><tp:taxon-name><tp:taxon-name-part taxon-name-part-type="genus" reg="Dendropsophus">Dendropsophus</tp:taxon-name-part> <tp:taxon-name-part taxon-name-part-type="species" reg="kamagarini">kamagarini</tp:taxon-name-part></tp:taxon-name></italic> sp. n. (Southern Clade): <bold>C</bold> Advertisement call from Tambopata <bold>D</bold> Advertisement call + clicks from Tambopata. <italic><tp:taxon-name><tp:taxon-name-part taxon-name-part-type="genus" reg="Dendropsophus">Dendropsophus</tp:taxon-name-part> <tp:taxon-name-part taxon-name-part-type="species" reg="kubricki">kubricki</tp:taxon-name-part></tp:taxon-name></italic> sp. n. (Central Clade): <bold>E</bold> Advertisement call from Río Tapiche <bold>F</bold> Advertisement call + clicks from Río Tapiche. Calls from Peru lack specimen vouchers. A note-centered approach was used to define what is considered a call and a note (<italic>sensu</italic> <xref ref-type="bibr" rid="B48">Köhler et al. 2017</xref>).</p></caption><graphic xmlns:xlink="http://www.w3.org/1999/xlink" xlink:href="zookeys-726-025-g004.jpg" position="float" orientation="portrait" xlink:type="simple" id="oo_177865.jpg"/></fig><fig id="F13" position="float" orientation="portrait"><label>Figure 12.</label><caption><p>Frontal and lateral views of the head of adults of <italic><tp:taxon-name><tp:taxon-name-part taxon-name-part-type="genus" reg="Dendropsophus">Dendropsophus</tp:taxon-name-part> <tp:taxon-name-part taxon-name-part-type="species" reg="parviceps">parviceps</tp:taxon-name-part></tp:taxon-name></italic> species complex. <italic><tp:taxon-name><tp:taxon-name-part taxon-name-part-type="genus" reg="Dendropsophus">Dendropsophus</tp:taxon-name-part> <tp:taxon-name-part taxon-name-part-type="species" reg="parviceps">parviceps</tp:taxon-name-part></tp:taxon-name></italic>: <bold>A</bold> Male (<named-content xmlns:xlink="http://www.w3.org/1999/xlink" content-type="dwc:institutional_code" xlink:type="simple">QCAZ</named-content> 52752) and <bold>D</bold> Female (<named-content xmlns:xlink="http://www.w3.org/1999/xlink" content-type="dwc:institutional_code" xlink:type="simple">QCAZ</named-content> 44440) without tubercles (indicated by arrow); <italic><tp:taxon-name><tp:taxon-name-part taxon-name-part-type="genus" reg="Dendropsophus">D.</tp:taxon-name-part> <tp:taxon-name-part taxon-name-part-type="species" reg="kamagarini">kamagarini</tp:taxon-name-part></tp:taxon-name></italic>: <bold>B</bold> Male (<named-content xmlns:xlink="http://www.w3.org/1999/xlink" content-type="dwc:institutional_code" xlink:type="simple">CORBIDI</named-content> 8151) and <bold>E</bold> Female (<named-content xmlns:xlink="http://www.w3.org/1999/xlink" content-type="dwc:institutional_code" xlink:type="simple">CORBIDI</named-content> 8152) with a conspicuous tubercle (arrow); <italic><tp:taxon-name><tp:taxon-name-part taxon-name-part-type="genus" reg="Dendropsophus">D.</tp:taxon-name-part> <tp:taxon-name-part taxon-name-part-type="species" reg="kubricki">kubricki</tp:taxon-name-part></tp:taxon-name></italic>: <bold>C</bold> Male (<named-content xmlns:xlink="http://www.w3.org/1999/xlink" content-type="dwc:institutional_code" xlink:type="simple">CORBIDI</named-content> 15776) and <bold>F</bold> Female (<named-content xmlns:xlink="http://www.w3.org/1999/xlink" content-type="dwc:institutional_code" xlink:type="simple">CORBIDI</named-content> 15785) with small tubercles (arrow). Note the snout shape in lateral view, truncate to slightly inclined posteroventrally in <italic><tp:taxon-name><tp:taxon-name-part taxon-name-part-type="genus" reg="Dendropsophus">D.</tp:taxon-name-part> <tp:taxon-name-part taxon-name-part-type="species" reg="parviceps">parviceps</tp:taxon-name-part></tp:taxon-name></italic>, truncate in <italic><tp:taxon-name><tp:taxon-name-part taxon-name-part-type="genus" reg="Dendropsophus">D.</tp:taxon-name-part> <tp:taxon-name-part taxon-name-part-type="species" reg="kamagarini">kamagarini</tp:taxon-name-part></tp:taxon-name></italic>, and rounded and inclined posteroventrally in <italic><tp:taxon-name><tp:taxon-name-part taxon-name-part-type="genus" reg="Dendropsophus">D.</tp:taxon-name-part> <tp:taxon-name-part taxon-name-part-type="species" reg="kubricki">kubricki</tp:taxon-name-part></tp:taxon-name></italic>. Scale bar 5 mm.</p></caption><graphic xmlns:xlink="http://www.w3.org/1999/xlink" xlink:href="zookeys-726-025-g013.jpg" position="float" orientation="portrait" xlink:type="simple" id="oo_177873.jpg"/></fig><table-wrap id="T3" position="float" orientation="portrait"><label>Table 3.</label><caption><p>Descriptive statistics for morphometric measurements of adult <italic><tp:taxon-name><tp:taxon-name-part taxon-name-part-type="genus" reg="Dendropsophus">Dendropsophus</tp:taxon-name-part> <tp:taxon-name-part taxon-name-part-type="species" reg="parviceps">parviceps</tp:taxon-name-part></tp:taxon-name></italic> (Northern Clade), <italic><tp:taxon-name><tp:taxon-name-part taxon-name-part-type="genus" reg="Dendropsophus">D.</tp:taxon-name-part> <tp:taxon-name-part taxon-name-part-type="species" reg="kamagarini">kamagarini</tp:taxon-name-part></tp:taxon-name></italic> sp. n. (Southern Clade), and <italic><tp:taxon-name><tp:taxon-name-part taxon-name-part-type="genus" reg="Dendropsophus">D.</tp:taxon-name-part> <tp:taxon-name-part taxon-name-part-type="species" reg="kubricki">kubricki</tp:taxon-name-part></tp:taxon-name></italic> sp. n. (Central Clade). Mean ± SD is given with range below. Abbreviations are: <abbrev xmlns:xlink="http://www.w3.org/1999/xlink" xlink:title="snout-vent length" id="ABBRID0EMNAG" xlink:type="simple">SVL</abbrev> = snout-vent length; <abbrev xmlns:xlink="http://www.w3.org/1999/xlink" xlink:title="head width" id="ABBRID0EQNAG" xlink:type="simple">HW</abbrev> = head width; <abbrev xmlns:xlink="http://www.w3.org/1999/xlink" xlink:title="head length" id="ABBRID0EUNAG" xlink:type="simple">HL</abbrev> = head length; <abbrev xmlns:xlink="http://www.w3.org/1999/xlink" xlink:title="eye to nostril distance" id="ABBRID0EYNAG" xlink:type="simple">END</abbrev> = eye to nostril distance; <abbrev xmlns:xlink="http://www.w3.org/1999/xlink" xlink:title="internarial distance" id="ABBRID0E3NAG" xlink:type="simple">IN</abbrev> = internarial distance between the nostrils; <abbrev xmlns:xlink="http://www.w3.org/1999/xlink" xlink:title="femur length" id="ABBRID0EAOAG" xlink:type="simple">FL</abbrev> = femur length; <abbrev xmlns:xlink="http://www.w3.org/1999/xlink" xlink:title="tibia length" id="ABBRID0EEOAG" xlink:type="simple">TL</abbrev> = tibia length; <abbrev xmlns:xlink="http://www.w3.org/1999/xlink" xlink:title="femur length" id="ABBRID0EIOAG" xlink:type="simple">FL</abbrev> = foot length. All measurements are in mm.</p></caption><table id="TID0EVJAE" rules="all"><tbody><tr><th rowspan="2" colspan="1"/><th rowspan="1" colspan="2">
                  <italic><tp:taxon-name><tp:taxon-name-part taxon-name-part-type="genus" reg="Dendropsophus">Dendropsophus</tp:taxon-name-part> <tp:taxon-name-part taxon-name-part-type="species" reg="parviceps">parviceps</tp:taxon-name-part></tp:taxon-name></italic>
                </th><th rowspan="1" colspan="2">
                  <italic><tp:taxon-name><tp:taxon-name-part taxon-name-part-type="genus" reg="Dendropsophus">Dendropsophus</tp:taxon-name-part> <tp:taxon-name-part taxon-name-part-type="species" reg="kamagarini">kamagarini</tp:taxon-name-part></tp:taxon-name></italic> sp. n.</th><th rowspan="1" colspan="2">
                  <italic><tp:taxon-name><tp:taxon-name-part taxon-name-part-type="genus" reg="Dendropsophus">Dendropsophus</tp:taxon-name-part> <tp:taxon-name-part taxon-name-part-type="species" reg="kubricki">kubricki</tp:taxon-name-part></tp:taxon-name></italic> sp. n.</th></tr><tr><th rowspan="1" colspan="1">Males <italic>n</italic> = 65</th><th rowspan="1" colspan="1">Females <italic>n</italic> = 30</th><th rowspan="1" colspan="1">Males <italic>n</italic> = 35</th><th rowspan="1" colspan="1">Females <italic>n</italic> = 7</th><th rowspan="1" colspan="1">Males <italic>n</italic> = 14</th><th rowspan="1" colspan="1">Females <italic>n</italic> = 8</th></tr><tr><td rowspan="1" colspan="1">
                  <bold><abbrev xmlns:xlink="http://www.w3.org/1999/xlink" xlink:title="snout-vent length" id="ABBRID0EMRAG" xlink:type="simple">SVL</abbrev></bold>
                </td><td rowspan="1" colspan="1">16.4 ± 0.84 (14.3−18.7)</td><td rowspan="1" colspan="1">22.5 ± 1.17 (20.3−24.4)</td><td rowspan="1" colspan="1">19.9 ± 1.33 (17.6−22.7)</td><td rowspan="1" colspan="1">26.1 ± 1.67 (24.0−28.1)</td><td rowspan="1" colspan="1">19.4 ± 0.48 (18.3−20.1)</td><td rowspan="1" colspan="1">26.0 ± 2.33 (22.0−28.4)</td></tr><tr><td rowspan="1" colspan="1">
                  <bold><abbrev xmlns:xlink="http://www.w3.org/1999/xlink" xlink:title="head width" id="ABBRID0EISAG" xlink:type="simple">HW</abbrev></bold>
                </td><td rowspan="1" colspan="1">5.2 ± 0.30 (4.6−5.9)</td><td rowspan="1" colspan="1">6.8 ± 0.32 (6.2−7.4)</td><td rowspan="1" colspan="1">6.3 ± 0.40 (5.5−7.0)</td><td rowspan="1" colspan="1">8.2 ± 0.50 (7.3−8.8)</td><td rowspan="1" colspan="1">6.4 ± 0.24 (6.0−6.7)</td><td rowspan="1" colspan="1">8.2 ± 0.85 (6.8−9.3)</td></tr><tr><td rowspan="1" colspan="1">
                  <bold><abbrev xmlns:xlink="http://www.w3.org/1999/xlink" xlink:title="head length" id="ABBRID0EETAG" xlink:type="simple">HL</abbrev></bold>
                </td><td rowspan="1" colspan="1">4.9 ± 0.36 (4.2−5.8)</td><td rowspan="1" colspan="1">6.1 ± 0.54 (5.3−7.5)</td><td rowspan="1" colspan="1">6.2 ± 0.34 (5.4−6.8)</td><td rowspan="1" colspan="1">7.7 ± 0.41 (6.9−8.1)</td><td rowspan="1" colspan="1">6.3 ± 0.29 (5.9−7.0)</td><td rowspan="1" colspan="1">7.5 ± 0.40 (7.0−8.2)</td></tr><tr><td rowspan="1" colspan="1">
                  <bold><abbrev xmlns:xlink="http://www.w3.org/1999/xlink" xlink:title="eye to nostril distance" id="ABBRID0EAUAG" xlink:type="simple">END</abbrev></bold>
                </td><td rowspan="1" colspan="1">1.7 ± 0.14 (1.4−2.2)</td><td rowspan="1" colspan="1">2.1 ± 0.17 (1.9−2.4)</td><td rowspan="1" colspan="1">2.0 ± 0.16 (1.7−2.3)</td><td rowspan="1" colspan="1">2.4 ± 0.17 (2.4−2.6)</td><td rowspan="1" colspan="1">2.1 ± 0.26 (1.8−2.7)</td><td rowspan="1" colspan="1">2.7 ± 0.33 (2.3−3.3)</td></tr><tr><td rowspan="1" colspan="1">
                  <bold><abbrev xmlns:xlink="http://www.w3.org/1999/xlink" xlink:title="internarial distance" id="ABBRID0E3UAG" xlink:type="simple">IN</abbrev></bold>
                </td><td rowspan="1" colspan="1">1.6 ± 0.14 (1.3−2.0)</td><td rowspan="1" colspan="1">2.0 ± 0.18 (1.7−2.4)</td><td rowspan="1" colspan="1">1.8 ± 0.16 (1.5−2.2)</td><td rowspan="1" colspan="1">2.2 ± 0.12 (2.0−2.4)</td><td rowspan="1" colspan="1">1.8 ± 0.11 (1.5−2.0)</td><td rowspan="1" colspan="1">2.3 ± 0.22 (2.0−2.7)</td></tr><tr><td rowspan="1" colspan="1">
                  <bold><abbrev xmlns:xlink="http://www.w3.org/1999/xlink" xlink:title="femur length" id="ABBRID0EYVAG" xlink:type="simple">FL</abbrev></bold>
                </td><td rowspan="1" colspan="1">7.8 ± 0.48 (6.6−8.9)</td><td rowspan="1" colspan="1">11.2 ± 0.67 (9.9−12.6)</td><td rowspan="1" colspan="1">9.8 ± 0.67 (8.5−11.3)</td><td rowspan="1" colspan="1">13.1 ± 0.74 (12.1−14.0)</td><td rowspan="1" colspan="1">9.7 ± 0.52 (8.9−10.7)</td><td rowspan="1" colspan="1">12.7 ± 0.69 (11.9−13.6)</td></tr><tr><td rowspan="1" colspan="1">
                  <bold><abbrev xmlns:xlink="http://www.w3.org/1999/xlink" xlink:title="tibia length" id="ABBRID0EUWAG" xlink:type="simple">TL</abbrev></bold>
                </td><td rowspan="1" colspan="1">8.6 ± 0.49 (7.2−9.8)</td><td rowspan="1" colspan="1">12.2 ± 0.65 (10.7−13.5)</td><td rowspan="1" colspan="1">10.6 ± 0.74 (9.0−11.8)</td><td rowspan="1" colspan="1">14.1 ± 0.56 (13.3−15.0)</td><td rowspan="1" colspan="1">10.4 ± 0.41 (9.8−11.1)</td><td rowspan="1" colspan="1">13.8 ± 1.08 (12.3−15.5)</td></tr><tr><td rowspan="1" colspan="1">
                  <bold><abbrev xmlns:xlink="http://www.w3.org/1999/xlink" xlink:title="femur length" id="ABBRID0EQXAG" xlink:type="simple">FL</abbrev></bold>
                </td><td rowspan="1" colspan="1">6.5 ± 0.49 (5.4−7.7)</td><td rowspan="1" colspan="1">9.1 ± 0.88 (7.3−10.6)</td><td rowspan="1" colspan="1">8.3 ± 0.65 (7.0−9.4)</td><td rowspan="1" colspan="1">11.3 ± 0.81 (10.3−12.6)</td><td rowspan="1" colspan="1">7.9 ± 0.38 (7.3−8.8)</td><td rowspan="1" colspan="1">10.4 ± 0.55 (9.6−11.5)</td></tr></tbody></table></table-wrap><fig id="F9" position="float" orientation="portrait"><label>Figure 9.</label><caption><p>Distribution of <italic><tp:taxon-name><tp:taxon-name-part taxon-name-part-type="genus" reg="Dendropsophus">Dendropsophus</tp:taxon-name-part> <tp:taxon-name-part taxon-name-part-type="species" reg="parviceps">parviceps</tp:taxon-name-part></tp:taxon-name></italic> species complex. <italic><tp:taxon-name><tp:taxon-name-part taxon-name-part-type="genus" reg="Dendropsophus">Dendropsophus</tp:taxon-name-part> <tp:taxon-name-part taxon-name-part-type="species" reg="parviceps">parviceps</tp:taxon-name-part></tp:taxon-name></italic> (Northern Clade, blue crosses), <italic><tp:taxon-name><tp:taxon-name-part taxon-name-part-type="genus" reg="Dendropsophus">D.</tp:taxon-name-part> <tp:taxon-name-part taxon-name-part-type="species" reg="kubricki">kubricki</tp:taxon-name-part></tp:taxon-name></italic> sp. n. (Central Clade, green circles), <italic><tp:taxon-name><tp:taxon-name-part taxon-name-part-type="genus" reg="Dendropsophus">D.</tp:taxon-name-part> <tp:taxon-name-part taxon-name-part-type="species" reg="kamagarini">kamagarini</tp:taxon-name-part></tp:taxon-name></italic> sp. n. (Southern Clade, orange rhombi). Stars = type locality, figures with a small black dot at the center = referred specimens, and hollow figures = unconfirmed records.</p></caption><graphic xmlns:xlink="http://www.w3.org/1999/xlink" xlink:href="zookeys-726-025-g009.jpg" position="float" orientation="portrait" xlink:type="simple" id="oo_177870.jpg"/></fig><fig id="F5" position="float" orientation="portrait"><label>Figure 5.</label><caption><p>Principal components from analysis of seven acoustic variables of advertisement calls of <italic><tp:taxon-name><tp:taxon-name-part taxon-name-part-type="genus" reg="Dendropsophus">Dendropsophus</tp:taxon-name-part> <tp:taxon-name-part taxon-name-part-type="species" reg="parviceps">parviceps</tp:taxon-name-part></tp:taxon-name></italic> (Northern Clade), <italic><tp:taxon-name><tp:taxon-name-part taxon-name-part-type="genus" reg="Dendropsophus">D.</tp:taxon-name-part> <tp:taxon-name-part taxon-name-part-type="species" reg="kamagarini">kamagarini</tp:taxon-name-part></tp:taxon-name></italic> sp. n. (Southern Clade), and <italic><tp:taxon-name><tp:taxon-name-part taxon-name-part-type="genus" reg="Dendropsophus">D.</tp:taxon-name-part> <tp:taxon-name-part taxon-name-part-type="species" reg="kubricki">kubricki</tp:taxon-name-part></tp:taxon-name></italic> sp. n. (Central Clade). The contribution of each principal component to explain total variation is indicated in parenthesis.</p></caption><graphic xmlns:xlink="http://www.w3.org/1999/xlink" xlink:href="zookeys-726-025-g005.jpg" position="float" orientation="portrait" xlink:type="simple" id="oo_177866.jpg"/></fig></tp:treatment-sec><ref-list><ref id="B48"><mixed-citation xmlns:xlink="http://www.w3.org/1999/xlink" xlink:type="simple">
          <person-group><name name-style="western"><surname>Köhler</surname><given-names>J</given-names></name><name name-style="western"><surname>Jansen</surname><given-names>M</given-names></name><name name-style="western"><surname>Rodríguez</surname><given-names>A</given-names></name><name name-style="western"><surname>Kok</surname><given-names>PJR</given-names></name><name name-style="western"><surname>Toledo</surname><given-names>LF</given-names></name><name name-style="western"><surname>Emmrich</surname><given-names>M</given-names></name><name name-style="western"><surname>Glaw</surname><given-names>F</given-names></name><name name-style="western"><surname>Haddad</surname><given-names>CFB</given-names></name><name name-style="western"><surname>Rödel</surname><given-names>MO</given-names></name><name name-style="western"><surname>Vences</surname><given-names>M</given-names></name></person-group> (<year>2017</year>) <article-title>The use of bioacoustics in anuran taxonomy: theory, terminology, methods and recommendations for best practice.</article-title> <source>Zootaxa</source> <volume>4251</volume>: <fpage>1</fpage>–<lpage>124</lpage>. <ext-link xlink:type="simple" ext-link-type="doi" xlink:href="10.11646/zootaxa.4251.1.1">https://doi.org/10.11646/zootaxa.4251.1.1</ext-link></mixed-citation></ref><ref id="B35"><mixed-citation xmlns:xlink="http://www.w3.org/1999/xlink" xlink:type="simple">
          <person-group><name name-style="western"><surname>Fouquet</surname><given-names>A</given-names></name><name name-style="western"><surname>Orrico</surname><given-names>VG</given-names></name><name name-style="western"><surname>Ernst</surname><given-names>R</given-names></name><name name-style="western"><surname>Blanc</surname><given-names>M</given-names></name><name name-style="western"><surname>Martinez</surname><given-names>Q</given-names></name><name name-style="western"><surname>Vacher</surname><given-names>JP</given-names></name><name name-style="western"><surname>Rodrigues</surname><given-names>MT</given-names></name><name name-style="western"><surname>Ouboter</surname><given-names>P</given-names></name><name name-style="western"><surname>Jairam</surname><given-names>R</given-names></name><name name-style="western"><surname>Ron</surname><given-names>S</given-names></name></person-group> (<year>2015</year>) <article-title>A new <italic><tp:taxon-name><tp:taxon-name-part taxon-name-part-type="genus">Dendropsophus</tp:taxon-name-part></tp:taxon-name></italic> Fitzinger, 1843 (<tp:taxon-name><tp:taxon-name-part taxon-name-part-type="order">Anura</tp:taxon-name-part></tp:taxon-name>: <tp:taxon-name><tp:taxon-name-part taxon-name-part-type="family">Hylidae</tp:taxon-name-part></tp:taxon-name>) of the <italic>parviceps</italic> group from the lowlands of the Guiana Shield.</article-title> <source>Zootaxa</source> <volume>4052</volume>: <fpage>39</fpage>–<lpage>64</lpage>. <ext-link xlink:type="simple" ext-link-type="doi" xlink:href="10.11646/zootaxa.4052.1.2">https://doi.org/10.11646/zootaxa.4052.1.2</ext-link></mixed-citation></ref><ref id="B39"><mixed-citation xmlns:xlink="http://www.w3.org/1999/xlink" xlink:type="simple">
          <person-group><name name-style="western"><surname>Goin</surname><given-names>CJ</given-names></name></person-group> (<year>1960</year>) <article-title>Description of a new frog of the genus <italic><tp:taxon-name><tp:taxon-name-part taxon-name-part-type="genus">Hyla</tp:taxon-name-part></tp:taxon-name></italic> from northwestern Brazil.</article-title> <source>Annals and Magazine of Natural History</source> <volume>2</volume>: <fpage>721</fpage>–<lpage>724</lpage>. <ext-link xlink:type="simple" ext-link-type="doi" xlink:href="10.1080/00222935908655758">https://doi.org/10.1080/00222935908655758</ext-link></mixed-citation></ref><ref id="B25"><mixed-citation xmlns:xlink="http://www.w3.org/1999/xlink" xlink:type="simple">
          <person-group><name name-style="western"><surname>Duellman</surname><given-names>WE</given-names></name><name name-style="western"><surname>Crump</surname><given-names>ML</given-names></name></person-group> (<year>1974</year>) <article-title>Speciation in frogs of the <italic><tp:taxon-name><tp:taxon-name-part taxon-name-part-type="genus">Hyla</tp:taxon-name-part> <tp:taxon-name-part taxon-name-part-type="species">parviceps</tp:taxon-name-part></tp:taxon-name></italic> group in the upper Amazon basin.</article-title> <source>Occasional Papers of the Museum of Natural History, University of Kansas</source> <volume>23</volume>: <fpage>1</fpage>–<lpage>40</lpage>.</mixed-citation></ref><ref id="B62"><mixed-citation xmlns:xlink="http://www.w3.org/1999/xlink" xlink:type="simple">
          <person-group><name name-style="western"><surname>Motta</surname><given-names>AP</given-names></name><name name-style="western"><surname>Castroviejo-Fisher</surname><given-names>S</given-names></name><name name-style="western"><surname>Venegas</surname><given-names>PJ</given-names></name><name name-style="western"><surname>Orrico</surname><given-names>VG</given-names></name><name name-style="western"><surname>Padial</surname><given-names>JM</given-names></name></person-group> (<year>2012</year>) <article-title>A new species of the <italic><tp:taxon-name><tp:taxon-name-part taxon-name-part-type="genus">Dendropsophus</tp:taxon-name-part> <tp:taxon-name-part taxon-name-part-type="species">parviceps</tp:taxon-name-part></tp:taxon-name></italic> group from the western Amazon Basin (<tp:taxon-name><tp:taxon-name-part taxon-name-part-type="class">Amphibia</tp:taxon-name-part></tp:taxon-name>: <tp:taxon-name><tp:taxon-name-part taxon-name-part-type="order">Anura</tp:taxon-name-part></tp:taxon-name>: <tp:taxon-name><tp:taxon-name-part taxon-name-part-type="family">Hylidae</tp:taxon-name-part></tp:taxon-name>).</article-title> <source>Zootaxa</source> <volume>3249</volume>: <fpage>18</fpage>–<lpage>30</lpage>.</mixed-citation></ref><ref id="B26"><mixed-citation xmlns:xlink="http://www.w3.org/1999/xlink" xlink:type="simple">
          <person-group><name name-style="western"><surname>Duellman</surname><given-names>WE</given-names></name><name name-style="western"><surname>Trueb</surname><given-names>L</given-names></name></person-group> (<year>1989</year>) <article-title>Two new treefrogs of the <italic><tp:taxon-name><tp:taxon-name-part taxon-name-part-type="genus">Hyla</tp:taxon-name-part> <tp:taxon-name-part taxon-name-part-type="species">parviceps</tp:taxon-name-part></tp:taxon-name></italic> group from the Amazon Basin in southern Peru.</article-title> <source>Herpetologica</source> <volume>45</volume>: <fpage>1</fpage>–<lpage>10</lpage>.</mixed-citation></ref><ref id="B43"><mixed-citation xmlns:xlink="http://www.w3.org/1999/xlink" xlink:type="simple">
          <person-group><name name-style="western"><surname>Heyer</surname><given-names>WR</given-names></name></person-group> (<year>1977</year>) <article-title>Taxonomic notes on frogs from the Madeira and Purus rivers, Brasil.</article-title> <source>Papéis Avulsos de Zoologia</source> <volume>31</volume>: <fpage>141</fpage>–<lpage>162</lpage>.</mixed-citation></ref><ref id="B44"><mixed-citation xmlns:xlink="http://www.w3.org/1999/xlink" xlink:type="simple">
          <institution xlink:type="simple">IUCN</institution> (<year>2001</year>) IUCN Red List Categories and Criteria: Version 3.1. IUCN, Switzerland and Cambridge, U.K.</mixed-citation></ref></ref-list></tp:taxon-treatment>
